# Supplementary material for: Small RNA Differential Expression Analysis Reveals miRNAs Involved in Dormancy Progression in Sweet Cherry Floral Buds
Source: Plants (Basel). 2022 Sep 14;11(18):2396. doi: 10.3390/plants11182396 (PMC9500734; doi:10.3390/plants11182396)
Supplement: Supplementary file 1 [file plants-11-02396-s001.zip]

Archive with 2 entries (2 files):
- plants-1876801-supplementary.xlsx
- Supplementary Figure S2.pdf
