# Supplementary material for: Small RNA Differential Expression Analysis Reveals miRNAs Involved in Dormancy Progression in Sweet Cherry Floral Buds
Source: Plants (Basel). 2022 Sep 14;11(18):2396. doi: 10.3390/plants11182396 (PMC9500734; doi:10.3390/plants11182396)
Supplement: Supplementary file 1 [file plants-11-02396-s001.zip › plants-1876801-supplementary.xlsx]

## Sheet: Figure S1
Figure S1: PCR product sequencing of miRNAs

## Sheet: Supplementary Table S1
		Table S1 Statistics sequencing of sRNAs of sweet cherry flower buds during dormancy.
		Library name	Raw reads	Post trimm reads	Clean reads	21-24 nt reads
		Cherry_t0_a1	17194429	17194429	9087576	2391453
		Cherry_t0_a2	19282967	19282967	11780574	3683172
		Cherry_t0_b	18547279	18547279	7911158	1945418
		Cherry_t0_c	12178250	12178250	7549978	2875945
		Cherry_t1_a	15234384	15234384	6776793	2235941
		Cherry_t1_b	17850721	17850721	8604930	2866321
		Cherry_t1_c	16817091	16817091	6633840	2381455
		Cherry_t2_a	18869130	18869130	8329197	2272955
		Cherry_t2_b	15838503	15838503	10973710	6763428
		Cherry_t2_c	17447923	17447923	11034178	5752614
		Total reads	169260677	169260677	88681934	33168702
		Raw reads: sequencing reads obtained directly from sequencing. Post trimm reads: Reads obtained after the removal step of 3' sequencing adapters, necessary for hybridization in the illumina flowcell. Clean reads: Reads obtained after eliminating contaminating reads (rRNAs, tRNAs, etc), by aligning with contaminating RNA files obtained from RFAM and TIGR. 21-24nt reads: specific reads between 21 a…

## Sheet: Supplementary Table S2
Table S2 Annotation, alignment and expression analyses for highly conserved miRNAs and its precursors.
Highly conserved
Annotation					Alignment (Bowtie in Prunus avium genome)				Normalized reads (Transcripts Per Million , TPM)
Name	Mature Sequence	Precursor sequence	Best Match mature (miRBase)	Best Match precursor (miRBase)	Chromosome	start position	end position	strand	T0a	T0b	T1a	T1b	T2a	T2b
Pav-miR156ac	UUGACAGAAGAUAGAGAGCAC	GGUGUUCCUUUUUUUCUAUAAAUAGGGACCAUUGCUGCGAGUCUUUUAAAGUAUCUGCAGCUACAACUACUUUCCAUUUAAUAAUCAUUUAUAUUAUUAAAUUAUUAAAGUUAGGGUAGGGAGGGAGAGAGGAAGCAGUGGUGUGGUGAUAUGUUGUUGACAGAAGAUAGAGAGCACA	mdm-miR156ac	mdm-MIR156ac	3272478	4291	4469	-	31.9863	16.8622	38.0019	29.622	31.9288	25.7301
Pav-miR156e	UGACAGAAGAGAGUGAGCAC	AUUGACAGAAGAGAGUGAGCACACAGAGGCACUUGGCAUAAAGCGUAUGCUAUUGCUUUUGCGUGCUCAUGUCUCUUUCUGUCAGC	ppe-miR156e	ppe-MIR156e	3302584	209350	209436	+	0	3.74715	33.6171	25.3903	43.7881	35.1236
Pav-miR156h	UUGACAGAAGAUAGAGAGCAC	UUGUUGACAGAAGAUAGAGAGCACAGAUGAAGAAAUGCAUGGACAUCGACAUGGCAGGCAGCAUCUCUCUCCUUUGUGCUCUCUAUGCUUCUGUCAUCAC	ppe-miR156h	ppe-MIR156h	3303646	7844	7944	+	31.9863	16.8622	38.0019	29.622	31.9288	25.7301
Pav-miR156i	UUGACAGAAGAUAGAGAGCAC	GGUUGACAGAAGAUAGAGAGCACAAAUGAACAUAUACACCCAGUCACCCAGACCCAGGAAAAUGAUUGUGUAUGAUCAGUUUUGUGCUCUCUUUUCUUCUGUCAACA	ppe-miR156i	ppe-MIR156i	3303490	6370	6477	+	31.9863	16.8622	38.0019	29.622	31.9288	25.7301
Pav-miR159	UUUGGAUUGAAGGGAGCUCUA	CAGAGCUCCUUUAAGUCCAAUAGAAGGUCUUGCUGGGUGGAUUGAGCUGCUGAGCUAUGGAUCCCACAGCCCUAUCUCAGAUCAUCAGAGGAAUAGGCUUGUGGCUUGCAUAUCUCAGGAGCUGCAUUACCUGUGUUAGAUCUUUGUUUGGAUUGAAGGGAGCUCUA	ppe-miR159	ppe-MIR159	3295151	23596	23763	+	3106.23	4786.98	4911.01	6969.63	8227.91	5586.29
Pav-miR159b	CUUGGAUUGAAGGGAGCUCC	GGGAGCUUCCUUUGGUCCAAAACCAGGAGGGAGAGAUGGUUUACGCUGCUGCUGGUUCAUGGAUACCUCUGGGGUGCGCACGUUAUGAAACUGAAGUGCGCAGCUUAAGGGUUUGCAUGACCUAGGAGAUGUGAUUGCCUUCUCCUCUCCUUACUUGGAUUGAAGGGAGCUCCA	mdm-miR159b	mdm-MIR159b	3255802	66664	66838	-	476.241	632.331	1280.37	897.123	1253.74	979.377
Pav-miR160a	UGCCUGGCUCCCUGUAUGCCA	UGGGUUAUGCCUGGCUCCCUGUAUGCCACAAGCGGAAGCUCAAUCUGCUUCUAGAUUGGCUACUGCGGGUGGCGUACGAGGAGCCAAGCAUACCCU	ppe-miR160a	ppe-MIR160a	3285998	7	103	-	63.9727	29.9772	74.5422	94.5082	82.4068	120.482
Pav-miR160a	UGCCUGGCUCCCUGUAUGCCA	UGGGUUAUGCCUGGCUCCCUGUAUGCCACAAGCGGAAGCUCAAUCUGCUUCUAGAUUGGCUACUGCGGGUGGCGUACGAGGAGCCAAGCAUACCCU	ppe-miR160a	ppe-MIR160a	3285999	4816	4912	+	63.9727	29.9772	74.5422	94.5082	82.4068	120.482
Pav-miR160b	UGCCUGGCUCCCUGUAUGCCA	AUAUGUGCCUGGCUCCCUGUAUGCCAUUUGCAGAGUCCCACCGAACAUCGAUGGCCUCCGUGGAUGGCGUAUGAGGAGCCAUGCAUAUAA	ppe-miR160b	ppe-MIR160b	3240409	5377	5467	+	63.9727	29.9772	74.5422	94.5082	82.4068	120.482
Pav-miR162	UCGAUAAACCUCUGCAUCCAG	UGGGGUGGAGUCACUGGAGGCAGCGGUUCAUCGAUCUCUUCCUGAGAUUUGUUGUGAAAAUACAAAACAUGAAUCGGUCGAUAAACCUCUGCAUCCAGCGCUCACUCUC	ppe-miR162	ppe-MIR162	3301576	4764	4873	-	376.728	535.842	549.566	557.175	784.537	586.891
Pav-miR164a	UGGAGAAGCAGGGCACGUGCA	GAAGGUGUGUGUUGAGCAAGAUGGAGAAGCAGGGCACGUGCAUUUCUAACUCAUGCGCAUAUACAGAGAUAUAUUAUUACUCUCAAUAUUUCACCUGCCCAUCAAUCAAGUCUCUGAAAGCUUUUGUUUCUAUAUCUCAUAUCCAGUGAUGAGUUAGUUAUUCAUGUGCCCCUCUUCCCCAUCAUGACCACUACACCUUA	ppe-miR164a	ppe-MIR164a	3289801	188	388	-	0	2.81036	5.84645	7.05285	2.73676	4.08414
Pav-miR164a	UGGAGAAGCAGGGCACGUGCA	GAAGGUGUGUGUUGAGCAAGAUGGAGAAGCAGGGCACGUGCAUUUCUAACUCAUGCGCAUAUACAGAGAUAUAUUAUUACUCUCAAUAUUUCACCUGCCCAUCAAUCAAGUCUCUGAAAGCUUUUGUUUCUAUAUCUCAUAUCCAGUGAUGAGUUAGUUAUUCAUGUGCCCCUCUUCCCCAUCAUGACCACUACACCUUA	ppe-miR164a	ppe-MIR164a	3289802	188	388	-	0	2.81036	5.84645	7.05285	2.73676	4.08414
Pav-miR164a	UGGAGAAGCAGGGCACGUGCA	GAAGGUGUGUGUUGAGCAAGAUGGAGAAGCAGGGCACGUGCAUUUCUAACUCAUGCGCAUAUACAGAGAUAUAUUAUUACUCUCAAUAUUUCACCUGCCCAUCAAUCAAGUCUCUGAAAGCUUUUGUUUCUAUAUCUCAUAUCCAGUGAUGAGUUAGUUAUUCAUGUGCCCCUCUUCCCCAUCAUGACCACUACACCUUA	ppe-miR164a	ppe-MIR164a	3296764	4217	4417	-	0	2.81036	5.84645	7.05285	2.73676	4.08414
Pav-miR164b	CACGUGCUCCCCUUCUCCAAC	CGGGUGUGGCUCCUUGUUGGAGAAGCAGGGCACGUGCAAACCCCUUUGGCUUCGCUAUUGCUUUUCAAACGCAAAGAAAAGCUAGUAAGUUGUUGCACGUGCUCCCCUUCUCCAACAUGGGUUCCUCACCUA	ppe-miR164b	ppe-MIR164b	3302865	23970	24102	+	21.3242	18.7357	23.3858	23.9797	16.7246	27.7722
Pav-miR164c	CACGUGCUCCCCUUCUCCAAC	UGGGUGAGUAGCUCUUGUUGGAGAAGCAGGGCACGUGCAAGUUCUAGCUCAAAUGCUUCUGCAUGGGAGCUUAAGCUAAGCUUAUAGCAAAACUUUGCACGUGCUCCCCUUCUCCAACACAAGUUUCUCACCUC	ppe-miR164c*	ppe-MIR164c	3291935	2390	2524	-	21.3242	18.7357	23.3858	23.9797	16.7246	27.7722
Pav-miR166a	UCGGACCAGGCUUCAUUCCCC	AGUUGAGGGGAAUGCUGUCUGGUUCGAGACCAUUCCUUUGAAGCAAAGAACAUGAUCAUCCGAAUGAUCUCGGACCAGGCUUCAUUCCCCCCAACA	ppe-miR166a	ppe-MIR166a	3293413	13915	14011	+	328535	249863	185242	222839	220785	248724
Pav-miR166b	UCGGACCAGGCUUCAUUCCCC	CAGUUGAGGGGAAUGUUGUCUGGUUCGAGAUCCUUCACAACUGUAGAGCUUAAGCAUAGUCUGAAUGAUUUCGGACCAGGCUUCAUUCCCCUCAACUA	mdm-miR166b	ppe-MIR166b	3303501	46835	46933	-	328535	249863	185242	222839	220785	248724
Pav-miR166c	UCGGACCAGGCUUCAUUCCCC	AGGAAGCAUGUCCUUUUGAGGGGAAUGUUGUCUGGCACGAGGCCACCAACCUUGGUUCCUUCCAAAUUUCAUUCCAUACCGAUCUUUGAUCAGAAUCUACGUACUACGUACAGACGCUCAGGGACUAUGUGUAUGUUAGUGUCCUCGGACCAGGCUUCAUUCCCCUCAAUUCACUGCUUCCA	ppe-miR166c	ppe-MIR166c	3283600	9678	9860	+	328535	249863	185242	222839	220785	248724
Pav-miR166c	UCGGACCAGGCUUCAUUCCCC	AGGAAGCAUGUCCUUUUGAGGGGAAUGUUGUCUGGCACGAGGCCACCAACCUUGGUUCCUUCCAAAUUUCAUUCCAUACCGAUCUUUGAUCAGAAUCUACGUACUACGUACAGACGCUCAGGGACUAUGUGUAUGUUAGUGUCCUCGGACCAGGCUUCAUUCCCCUCAAUUCACUGCUUCCA	ppe-miR166c	ppe-MIR166c	3290263	9104	9286	-	328535	249863	185242	222839	220785	248724
Pav-miR166c	UCGGACCAGGCUUCAUUCCCC	AGGAAGCAUGUCCUUUUGAGGGGAAUGUUGUCUGGCACGAGGCCACCAACCUUGGUUCCUUCCAAAUUUCAUUCCAUACCGAUCUUUGAUCAGAAUCUACGUACUACGUACAGACGCUCAGGGACUAUGUGUAUGUUAGUGUCCUCGGACCAGGCUUCAUUCCCCUCAAUUCACUGCUUCCA	ppe-miR166c	ppe-MIR166c	3302894	4886	5068	+	328535	249863	185242	222839	220785	248724
Pav-miR166d	UCGGACCAGGCUUCAUUCCCC	AGGGGAAUGUUGUCUGGCUCGAGGACACUUUUCCUUGAUCUGUAUUUCUUAUAGAUCAACCUGUAUAUUUAUAUCUAGGUAUACAUAUAUAUGGCUUUUGGUGAAUUAGUGUCGUCGGACCAGGCUUCAUUCCCC	ppe-miR166d	ppe-MIR166d	3300593	28932	29068	-	328535	249863	185242	222839	220785	248724
Pav-miR166h	UCGGACCAGGCUUCAUUCCCC	AGGGGAAUGUUGUCUGGCUCGAGGCCCCUAACUAGAUCCAUGAUCUUCAUCUCAAUUGAUGUCAAUUUUAAUCAACAAUCUUUAACAAUAUAGACUCAGUUGAGACAGAUCAUUUGGUUCUACAUUUAGUGACGUCGGACCAGGCUUCAUUCCCCC	mdm-miR166h	mdm-MIR166h	3303243	16767	16923	-	328535	249863	185242	222839	220785	248724
Pav-miR167a	UGAAGCUGCCAGCAUGAUCU	AGGGAAAAAGUGAAGCUGCCAGCAUGAUCUAGCUUUGGUUACAGAUAUCAUAGAUGUAUAUAUGGAGAUAUCAUUGGUAACCCUAGCUAGGUCAUGCUCUGACAGCCUCACUCCUUCCCA	ppe-miR167a	ppe-MIR167a	3300399	9701	9821	-	56.8646	74.0061	105.236	91.6871	82.4068	92.3016
Pav-miR167b	UGAAGCUGCCAGCAUGAUCUA	CUAGCAGUUGAAGCUGCCAGCAUGAUCUAAACUUCCCUCUUGGCCAGUCGAGGAAAGAUCAGAUCAUGUGGUAGCUUCACCUGUUGA	ppe-miR167b	ppe-MIR167b	3300399	7463	7550	-	17.7702	18.7357	45.31	23.9797	29.4962	36.3489
Pav-miR167c	UGAAGCUGCCAGCAUGAUCUG	UGUUGAAGCUGCCAGCAUGAUCUGAGCUUUCUUUUUUAUAAGAAAGGCUAGAUCAUGUGGUAGCUUCAUCU	ppe-miR167c	ppe-MIR167c	3296116	16344	16415	+	227.458	191.104	344.94	361.106	426.934	482.337
Pav-miR168	UCGCUUGGUGCAGGUCGGGAA	GGCGGUCUCUAAUUCGCUUGGUGCAGGUCGGGAACUGCUUCGCGUUUACGGCUUUUUUUUUUCCAUACAACACCUAUGAGCCAGGUGGCGCCAUGGUAUUGGUCGGUGGUGCGAAAUGGGUCCCGCCUUGCAUCAACUGAAUCGGAGACCGCG	ppe-miR168	ppe-MIR168	3301323	34123	34276	-	124.391	84.3108	220.703	197.48	254.518	204.615
Pav-miR169c	GGCAAGUCGUCUCUGGCUAC	UGCAUGUGGAAAUGAGGCAUGUGGUGCAGCCAAGGAUGACUUGCCGGCAAUACUUAGCUUGUCAUUCUCCAAUAUGCGCAUGUUGUUGUGAGAAUGAGUUGAUCGGCAAGUCGUCUCUGGCUACAUUAUUGCCUCCUUUUCUCAUGCU	mdm-miR169c**	ppe-MIR169c	3282522	12606	12754	-	46.2025	34.6611	57.0028	38.0854	27.0635	32.6731
Pav-miR171a	UGAUUGAGCCGUGCCAAUAUC	GGAUAUUGGUCCGGUUCAAUAAGAAAGUAGUGCUCUAAGUGCUUGAGCUCUGCUUUUUGAUUGAGCCGUGCCAAUAUCA	ppe-miR171a	ppe-MIR171a	3283153	9977	10056	+	24.8783	32.7875	46.7716	57.8334	51.9984	59.6285
Pav-miR171b	UUGAGCCGCGCCAAUAUCACU	AGAGAAAGCGAUGUUGGUGAGGUUCAAUCCGAAGACAGAUUUACACAUGCCCGCUGCCGUAAAUUGAUCUCAGAUUGAGCCGCGCCAAUAUCACUUUCUCA	ppe-miR171b	ppe-MIR171b	3301099	48333	48434	-	0	0.936787	2.92322	2.82114	0.912253	4.08414
Pav-miR171c	UGAUUGAGCCGUGCCAAUAUC	UUGAUGUUGGCGUGGCUCAAUCAAAUCAAACUUCUCAACUGUUAAUUGGGUCCUUUAAUUUGAUUGAGCCGUGCCAAUAUCAU	ppe-miR171c	ppe-MIR171c	3302434	60313	60396	+	24.8783	32.7875	46.7716	57.8334	51.9984	59.6285
Pav-miR171f	UGAUUGAGCCGUGCCAAUAUC	UUACUGCGAUGUUGGCCCGGUUCACUCAGAGAAGAUGAAUUCCCUUCUGAAUUUGAUUGAGCCGUGCCAAUAUCUCAGUGC	ppe-miR171f	ppe-MIR171f	3285229	1612	1693	+	24.8783	32.7875	46.7716	57.8334	51.9984	59.6285
Pav-miR171g	UGAUUGAGCCGUGCCAAUAUC	GGAUGUUGGAAUGGUUCAAUCAAAUCAAAUCUCCCAAGUAUUGGGUCCUUUGAUUUGAUUGAGCCGUGCCAAUAUCA	ppe-miR171g	ppe-MIR171g	3233703	6352	6429	-	24.8783	32.7875	46.7716	57.8334	51.9984	59.6285
Pav-miR171g	UGAUUGAGCCGUGCCAAUAUC	GGAUGUUGGAAUGGUUCAAUCAAAUCAAAUCUCCCAAGUAUUGGGUCCUUUGAUUUGAUUGAGCCGUGCCAAUAUCA	ppe-miR171g	ppe-MIR171g	3254277	435	512	-	24.8783	32.7875	46.7716	57.8334	51.9984	59.6285
Pav-miR171g	UGAUUGAGCCGUGCCAAUAUC	GGAUGUUGGAAUGGUUCAAUCAAAUCAAAUCUCCCAAGUAUUGGGUCCUUUGAUUUGAUUGAGCCGUGCCAAUAUCA	ppe-miR171g	ppe-MIR171g	3295435	7876	7953	+	24.8783	32.7875	46.7716	57.8334	51.9984	59.6285
Pav-miR171h	UUGAGCCGCGUCAAUAUCUCC	GAUGGAGAAAGAUGUGAAAAUAUACAUAAUGAAGGUAUUGGCGCGCCUCAAUUUGAAGGCAUGGUUAAUAUAUGGAGACUUUAGCCAUGUGAUUCUGAUUGAGCCGCGUCAAUAUCUCCUUUUGCAUCUCUCUCCAUA	ppe-miR171h	ppe-MIR171h	3303010	25411	25549	-	0	10.3047	7.30806	1.41057	6.99394	7.75987
Pav-miR172a-5p	GUAGCAUCAUCAAGAUUCACG	UUUGCGGGCGUAGCAUCAUCAAGAUUCACGCACAUGCAAUUAACUUGAAAGUUUCUCUCUUUGCUAAAGUUUCUUUCAAAGUGAGAAUCUUGAUGAUGCUGCAUCGGCAAU	ppe-miR172a-5p	ppe-MIR172a	3286309	18847	18958	+	3.55404	3.74715	1.46161	0	0.912253	1.63366
Pav-miR172d	GGAAUCUUGAUGAUGCUGCAG	AUGGAGCAUCAUCAAGAUUCACAAUCUCUUGGGGCUAGUUGCUUUGCUAAUGGCCCUUUGAUGAUAUGGGAAUCUUGAUGAUGCUGCAG	ppe-miR172d	ppe-MIR172d	3302849	88976	89065	-	3.55404	1.87357	0	5.64228	1.21634	1.22524
Pav-miR319a	UUGGACUGAAGGGAGCUCCC	UUGACUUCAUGGGGAAAUUGCAGAAAUGGGUGCUCCUUGCAGCCCAAAACAGAACAGCGCGGCCAUGAGAUGAUGAGAUGCACUUGCUCUAUGUUUUGGACUGAAGGGAGCUCCCAGUUCUUCUGUUUUCAUUUAAGCAG	ppe-miR319a	ppe-MIR319a	3233021	915	1055	-	824.537	906.809	831.657	811.078	944.79	561.978
Pav-miR319a	CUUGGACUGAAGGGAGCUCCU	AAAUGGGGAGAGAGAGCUUUCUUCAGUCCACUCAUGGAUAAGAUUUUAAGGGUUGUUGAAGUAGCUGCCGACUCAUUCACUCAAGCACUCAGUAGAGAAAUUCGAAAGGAGUGAGAAAAAAAAAACCAUCAAACAAUUUGCUACUGUGAUUGUGUGAAUGAAGCGGGAGAUAUUUUACAUCCCUCUUUCUCUGCGCUUGGACUGAAGGGAGCUCCUCCUUUCCAUUG	mdm-miR319a	mdm-MIR319a	3253283	3137	3364	+	629.065	543.336	726.421	984.578	844.442	855.628
Pav-miR319a	CUUGGACUGAAGGGAGCUCCU	AUUAAGGAGCUCUUCUUCAGUCCAGUCCGAGGCAGUUCGAAGGCCGACACUCAGCUGCUGACUCGUUGGUUCAAGAACUCAUCAACUAAGCCAUACAGUUUAAGUGUGCUGAAAACAGUGGUGUGGUGUGUUUCUGAUCCAACGAAGCAGGAGCCGAUAGGUUGGUUAUUGCUGUCACGUCUUGGACUGAAGGGAGCUCCUUAAA	mdm-miR319a	mdm-MIR319a	3262857	27640	27845	-	629.065	543.336	726.421	984.578	844.442	855.628
Pav-miR319a	UUGGACUGAAGGGAGCUCCCU	UAAGUGAGCUUUCUUCAGUCCACUCAUGGAAGGGCAAAGGGUUUGGAUUAGCUGCCGACUCAUUCAUUCAAACACAGUAGAAAAGGGGGUUGAUGUUUCUACUGCGAAUGUGUGAAUGAUGCGGGAGAUAAAUUUCAUCCUUUUCUUCUCUGUGCUUGGACUGAAGGGAGCUCCCUUU	mdm-miR319a	mdm-MIR319a*	3286073	5510	5688	+	774.78	908.683	1240.91	971.883	1361.08	782.93
Pav-miR319a	UUGGACUGAAGGGAGCUCCCU	UAAGUGAGCUUUCUUCAGUCCACUCAUGGAAGGGCAAAGGGUUUGGAUUAGCUGCCGACUCAUUCAUUCAAACACAGUAGAAAAGGGGGUUGAUGUUUCUACUGCGAAUGUGUGAAUGAUGCGGGAGAUAAAUUUCAUCCUUUUCUUCUCUGUGCUUGGACUGAAGGGAGCUCCCUUU	mdm-miR319a	mdm-MIR319a*	3295292	14089	14267	+	774.78	908.683	1240.91	971.883	1361.08	782.93
Pav-miR319a	UUGGACUGAAGGGAGCUCCCU	UAAGUGAGCUUUCUUCAGUCCACUCAUGGAAGGGCAAAGGGUUUGGAUUAGCUGCCGACUCAUUCAUUCAAACACAGUAGAAAAGGGGGUUGAUGUUUCUACUGCGAAUGUGUGAAUGAUGCGGGAGAUAAAUUUCAUCCUUUUCUUCUCUGUGCUUGGACUGAAGGGAGCUCCCUUU	mdm-miR319a	mdm-MIR319a*	3296339	13864	14042	-	774.78	908.683	1240.91	971.883	1361.08	782.93
Pav-miR319a	UUGGACUGAAGGGAGCUCCC	AUGGGUGCUCCUUGCAGCCCAAAACAGAACAGCGCGGCUAUGAGAUGAUGAGAUGCACUUGCUCUAUGUUUUGGACUGAAGGGAGCUCCCAG	ppe-miR319a	ppe-MIR319a	3301912	8413	8505	+	824.537	906.809	831.657	811.078	944.79	561.978
Pav-miR319b-3p	UUGGACUGAAGGGAGCUCCCU	UUGGUGAAGAGAGCUUUCUUCAGUCCACUCAUGGGUAGCAGUAGGAUUUAAUUAGCUGCCGAGUCAUUCAUCCAAAUACUGGGUAAAUUAGCUCAGGACACCCAGUAAAUGUGUGAAUGAAGCGGGAGACAAAUUGGAUCUUAAGCUUCCUGUACUUGGACUGAAGGGAGCUCCCUCAACUAU	mdm-miR319b-3p	mdm-MIR319b	3290692	18789	18972	+	774.78	908.683	1240.91	971.883	1361.08	782.93
Pav-miR319b-3p	UUGGACUGAAGGGAGCUCCCU	AAGAGAGCUUUCUUCAGUCCACUCAUGGGUAGCAGUAGGAUUUAAUUAGCUGCCGAGUCAUUCAUCCAAAUACUGGGUAAAUUAGCUCAGGACACCCAGUAAAUGUGUGAAUGAAGCGGGAGACAAAUUGGAUCUUAAGCUUCCUGUACUUGGACUGAAGGGAGCUCCCUC	mdm-miR319b-3p	mdm-MIR319b	3290692	18795	18966	+	774.78	908.683	1240.91	971.883	1361.08	782.93
Pav-miR390	AAGCUCAGGAGGGAUAGCGCC	UGGAGAAUCUGUAAAGCUCAGGAGGGAUAGCGCCAUAUGAACAAAAUGGUUUAAUUUAUAUUAGGCAUUUGUUUUGGCGCUAUCCAUCCUGAGUUUCAUGGCUUCUUCU	ppe-miR390	ppe-MIR390	3290542	3744	3853	+	248.783	121.782	54.0796	78.9919	53.5188	73.1061
Pav-miR390	AAGCUCAGGAGGGAUAGCGCC	UGGAGAAUCUGUAAAGCUCAGGAGGGAUAGCGCCAUAUGAACAAAAUGGUUUAAUUUAUAUUAGGCAUUUGUUUUGGCGCUAUCCAUCCUGAGUUUCAUGGCUUCUUCU	ppe-miR390	ppe-MIR390	3290543	13057	13166	-	248.783	121.782	54.0796	78.9919	53.5188	73.1061
Pav-miR390	AAGCUCAGGAGGGAUAGCGCC	UGGAGAAUCUGUAAAGCUCAGGAGGGAUAGCGCCAUAUGAACAAAAUGGUUUAAUUUAUAUUAGGCAUUUGUUUUGGCGCUAUCCAUCCUGAGUUUCAUGGCUUCUUCU	ppe-miR390	ppe-MIR390	3292405	12143	12252	+	248.783	121.782	54.0796	78.9919	53.5188	73.1061
Pav-miR390b	AAGCUCAGGAGGGAUAGCGCC	UGGAAGAAUCUGUUAAGCUCAGGAGGGAUAGCGCCAUUCUUGGUUUGGUUUUAGAUCAUGUAUUGCGCUAUCCAUCCUGAGUUUCAUGGCUUCUUCUU	mdm-miR390b	mdm-MIR390b	3268049	2110	2208	-	248.783	121.782	54.0796	78.9919	53.5188	73.1061
Pav-miR391	UACGCAGGAGAGAUGGCGCUG	GAGGUUCGCUACGCAGGAGAGAUGGCGCUGUCGUCGGUCAUGACCCUGUUGAGGGGGCUGGGAGCCAGCGUCAUCUCUGUUGCAUAGGAAACCUG	mdm-miR391	mdm-MIR391	3303040	5672	5767	+	14.2162	6.55751	83.3119	112.846	80.5823	64.121
Pav-miR393a	UCCAAAGGGAUCGCAUUGAUC	CAUCCAAAGGGAUCGCAUUGAUCCCAACUAGCCAUCUCUUCCAUGGUUUAAUUUGGAUCAUGCUAUCCCUUUGGAUA	ppe-miR393a	ppe-MIR393a	3233025	53790	53867	-	49.7565	94.6154	102.313	88.8659	137.446	66.9799
Pav-miR393b	UCCAAAGGGAUCGCAUUGAUC	AGGUGGAGGCUUCCAAAGGGAUCGCAUUGAUCUAAUCAACCAAAUCAACAUGGUGAGUUUAGAUAUUUGAUAUUGGAUCGAUGCGAUCCCUUGGGAAGUUUCCAUCG	ppe-miR393b	ppe-MIR393b	3266545	8794	8901	+	49.7565	94.6154	102.313	88.8659	137.446	66.9799
Pav-miR394a	UUGGCAUUCUGUCCACCUCC	UACAGAGUUUAUUGGCAUUCUGUCCACCUCCUCUCUUUGUUCACUCUGUGUGUAUUAGAAGAUAGUACGUGUGGAGGUGGGCAUACUGCCAACUGAGCUCUGUU	ppe-miR394a	ppe-MIR394a	3302866	43636	43740	+	131.499	108.667	103.774	118.488	198.263	119.257
Pav-miR394b	UUGGCAUUCUGUCCACCUCC	CUCAGGGGCCUUGUUACAGAGGCAAUUUGGCAUUCUGUCCACCUCCAUAUUCACAAGUACAUAUAGAAGAAGUUUCUUUCUUUUAUUUUACAAGCUCUGGAAGCGGCCAGCAUGUCAAACUGGCUCUGUAAAUUUCUCUCUGAGA	ppe-miR394b	ppe-MIR394b	3292902	193	338	+	131.499	108.667	103.774	118.488	198.263	119.257
Pav-miR396a	UUCCACAGCUUUCUUGAACGU	UGAUCCUCCUUGUGAUUUUCCACAGCUUUCUUGAACGUCUGUGCCCCUUCAGGAACUAUCAGAUAAUUUUCAUGCAGUUCCAAUAGCACAAAGACAAUUCAAGAAAGCUGUGAAACACCACUGGCAGGAUCU	ppe-miR396a	ppe-MIR396a	3303500	48814	48946	+	10.6621	13.115	35.0787	23.9797	30.7125	21.2375
Pav-miR396b	UUCCACAGCUUUCUUGAACUG	UCCUCUUUGUAUUCUUCCACAGCUUUCUUGAACUGCAUCCAUGAGAUCGAUCGAUCUUUGCAUGUGAGGCUGCAGUCACUCACACACACUCUCUCUCUCUAACUGGCUUGCGGUUCAAUAAAGCUGUGGGAAGAUACAGAUAGGC	mdm-miR396b	mdm-MIR396b*	3301099	21251	21396	+	209.688	465.583	235.319	589.618	457.951	313.662
Pav-miR396b	UUCCACAGCUUUCUUGAACUU	GGUCAUGCUUUUCCACAGCUUUCUUGAACUUCAAUUCUCUGCUGUCUAAGCUUAUCGCUUUCAAGAUUAGCUAGCGCCACGAAGCUCAAGAAAGCUGUGGGAGAACAUGGCA	ppe-miR396b	ppe-MIR396b	3301099	26035	26147	-	494.011	377.525	327.401	492.289	505.996	564.02
Pav-miR398a	UGUGUUCUCAGGUCACCCCUU	CCCCAAAGGAGUGAUGCCUGAGAACACAAGAGGCAUUCAAUAACUAAUGCCUCUUGUGUUCUCAGGUCACCCCUUUGGGA	mdm-miR398a	mdm-MIR398a	3285325	2178	2258	+	0	2.81036	8.76967	12.6951	5.16943	5.30938
Pav-miR398a	UGUGUUCUCAGGUCACCCCUU	CCCCAAAGGAGUGAUGCCUGAGAACACAAGAGGCAUUCAAUAACUAAUGCCUCUUGUGUUCUCAGGUCACCCCUUUGGGA	mdm-miR398a	mdm-MIR398a	3285326	3356	3436	-	0	2.81036	8.76967	12.6951	5.16943	5.30938
Pav-miR398a	UGUGUUCUCAGGUCACCCCUU	CCCCAAAGGAGUGAUGCCUGAGAACACAAGAGGCAUUCAAUAACUAAUGCCUCUUGUGUUCUCAGGUCACCCCUUUGGGA	mdm-miR398a	mdm-MIR398a	3287009	4414	4494	+	0	2.81036	8.76967	12.6951	5.16943	5.30938
Pav-miR398a	UGUGUUCUCAGGUCGCCCCUG	AGGUAGAGGGGUUCCACAGGAGCGAACUGGGAUCACAUGCGCGCACCCUCACACUAACACAAUGUUCUGCAUUGCCAGUGUAUUGUGCUCGAUGUGUUCUCAGGUCGCCCCUGCAGUACCUUCCUUUACCG	ppe-miR398a-3p	ppe-MIR398a	3301518	2326	2457	+	46.2025	27.1668	277.706	174.911	90.9212	304.269
Pav-miR398b	CGUGUUCUCAGGUCGCCCCUG	UGGAGCCCCACAGGAGCGAUCUGAGAUCACAUGUAUGCAGCAACAGCAGAACCCAAGAGGGCCGUCAUUCGGUCCUGCUGUUCUUUGCAUUUCACGUGUUCUCAGGUCGCCCCUGCAGGGCUUCC	ppe-miR398b	ppe-MIR398b	3286258	1379	1504	-	3.55404	4.68393	154.931	46.5488	19.7655	106.188
Pav-miR398b	CGUGUUCUCAGGUCGCCCCUG	UGGAGCCCCACAGGAGCGAUCUGAGAUCACAUGUAUGCAGCAACAGCAGAACCCAAGAGGGCCGUCAUUCGGUCCUGCUGUUCUUUGCAUUUCACGUGUUCUCAGGUCGCCCCUGCAGGGCUUCC	ppe-miR398b	ppe-MIR398b	3289949	610	735	+	3.55404	4.68393	154.931	46.5488	19.7655	106.188
Pav-miR403	UUAGAUUCACGCACAAACUCG	CGGGACACAUCCCUAGUUUGUGCGUGAAUCGAACCCCAUCACAGCCGUCCAUCUUUAUGAUCACGCUGUCAACUCAAUCCAAUGGUGUUAGAUUCACGCACAAACUCGUGAUCUGUCUCC	ppe-miR403	ppe-MIR403	3296505	14250	14370	+	35.5404	62.7647	26.309	55.0122	65.3781	32.6731
Pav-miR408a	UGCACUGCCUCUUCCCUGGCU	AAGACAGGGAACAGGUAGAGCAUGGAUGGAGUUCCCAACAGAAAAACAGAGCUGUUGUGACUCUACUCAUGCACUGCCUCUUCCCUGGCUG	mdm-miR408a	mdm-MIR408a	3300395	18166	18257	-	3.55404	4.68393	11.6929	7.05285	3.64901	13.8861
Pav-miR482a-3p	UUUCCGAAACCUCCCAUUCCAA	AUGGAAAUUUUUGGGUGAGAGGUUGCCGGAAAGAAUACAUAAUAUUCACCUAAGUUUUGAUAUUAAAUUCUUUCCGAAACCUCCCAUUCCAAUGAUUUCCAG	ppe-miR482a-3p	ppe-MIR482a	3300664	14689	14791	-	28.4323	79.6269	220.703	196.069	348.785	257.709
Pav-miR482c-3p	UUCCCAAGCCCGCCCAUUCCAA	AGGAGGGAUAGGGAGAUUGGAGCUAUUGGGAAUUGUAGGAAUGGGCUGUUUGGGAUGAAUGAAAAUCACUAGGAAAGUUUUCUUGUUGAUAUUUUCUUCCCAAGCCCGCCCAUUCCAAUGAUUUCCAGCAGCUCCUCCCUUUCCCUUCC	ppe-miR482c-3p	ppe-MIR482c	3290606	2589	2738	+	216.796	185.484	325.939	234.155	421.461	348.377
Pav-miR482c-3p	UUGCCAACCCCGCCCAUUCCAA	UGGGAAAGGCCUAGUAGCGUUUAGGAAGUUUUUGGAAUGGUAGUGUUGGAAAAGAAGAGACUCAAAAACCCAUCUUUCUUUGCCAACCCCGCCCAUUCCAAAGAUUUUCUAAGCCUACUGCCUUUCCCU	ppe-miR482c-3p	ppe-MIR482c*	3300664	12326	12455	-	17.7702	13.115	68.6957	55.0122	66.5944	72.6977
Pav-miR482f	UCUUUCCUACUCCACCCAUUCC	UGGGGAUAGGAAAGGCUUGAGGAAGCUGUUGGAGUGGGGGAGUGGGAAAAGAAUGGAUCUCUUUGGUUGGUUUAAACUUUCAAAGGGAAGAAAUUUCUUUCCUACUCCACCCAUUCCUGCAAUUUCCUUAGGUUUCUCCCUUUCCCU	ppe-miR482f	ppe-MIR482f	3300664	6228	6375	-	2430.96	2789.75	3442.1	3706.98	2341.14	3088.02
Pav-miR530	UCUGCAUUUGCACCUGCACCU	UAGCCAAGAUGGUUUCAUUUAUCUGCAUUUGCACCUGCACCUCUUUUGGUCUUUACUGGUUUUCUCAUGCACUGAUGAACUCAGAGAUCCAUGUAUAGGUGCAAGUGUAAGUGCAGACAAAUGCCUUCUUGGUUU	ppe-miR530	ppe-MIR530	3303513	2249	2384	+	71.0808	5.62072	24.8474	21.1586	14.292	26.9553
Pav-miR535a	UGACAACGAGAGAGAGCACGC	UGUUUGACAACGAGAGAGAGCACGCUUGUCGGCACCCAUGAAAGGGCCAUGGAUGUUUAUGGGCAUGCUCUCUCUUGUUGUCAAACU	ppe-miR535a	ppe-MIR535a	3303478	22486	22573	+	0	1.87357	11.6929	26.8008	11.8593	8.16828
Pav-miR535b	UUGACGACGAGAGAGAGCACG	UUGUUUGACGACGAGAGAGAGCACGCUUGUCGGCACCCAUGAAAGGGCCAUGGAUGUUUACGGGCGUGCUCUCUCUUGUUGUCAUACAG	ppe-miR535b	ppe-MIR535b	3303478	19511	19600	+	110.175	103.047	349.325	475.362	315.335	310.803
Pav-miR828-3p	UCAUUUCAGCAAGCAGCGUUA	AUCCUCUUUGUAAUGUUUCUUGCUCAAAUGAGUAUUCCAAGCCACAGUUGCAUGCAGUUUGCAAGCACUGGUGCUUCUGCAAUUCUGAGAUGCUCAUUUCAGCAAGCAGCGUUACAAGAGGAA	ppe-miR828-3p	ppe-MIR828	3253894	25715	25838	-	3.55404	6.55751	5.84645	2.82114	12.1634	7.35145
				* It was not the best match, but due to the high miRNA complementarity we have preferred to match to this
			* It was not the best match, but due to the high precursor complementarity we have preferred to match to this

## Sheet: Supplementary Table S3
Table S3 Annotation, alignment and expression analyses for conserved miRNAs and its precursors.
Conserved
Annotation					Alignment (Bowtie in Prunus avium genome)				Normalized reads (Transcripts Per Million , TPM)
Name	Mature Sequence	Precursor sequence	Best Match mature (miRBase)	Best Match precursor (miRBase)	Chromosome	start position	end position	strand	T0a	T0b	T1a	T1b	T2a	T2b
Pav-miR1309	UUGAUGGACCAUUUGAAUGAA	AAUGGUCCCCAAACUUGUACGCGAUUUACAUUUUGGGGCCUCAAUUAAAUUAUUCGUUCAAAUGGUCCAUCAACUCUAUAUUAAUCGCUCCAUUGGUCCUACCGUCUAAUUUUCUAUUAGAUUUAACCAAACUUUAGGGUAAAUAAUGACCAAUUUGCCCUCAUAUUUAAUGGAAAUAUUGACAUAAUGUAACAGUAGGACCAUUGGAGCGAAUAAUAUAGAGUUGAUGGACCAUUUGAAUGAAUAAUUUAAUUGAGGCCCCAAAAUGUAAAUCGCAUAUAAGUUUGGGGACCAUUU	pta-miR1309	pta-MIR1309	3246864	671	968	-	7.10808	12.1782	36.5403	50.7805	67.5067	48.6013
Pav-miR1309	UUGAUGGACCAUUUGAACGAA	UUAUUCGUUCAAAUGGUCCAUCAACUCUAUAUUAAUCGCUACAUUGGUCCUACCGUCUAAUUUUCUGUUAGAUUUAACCAAAUUUUAGGGUAAAUAAUGACCAAUUUUCCCUCAUAUUUAAUGGAAAUAUUGAUAGAAUGUAACGGUAGGACCAUUGGAGCGAAUAAUAUAGAGUUGAUGGACCAUUUGAACGAAUAA	pta-miR1309	pta-MIR1309*	3270247	1224	1422	-	14.2162	0	0	0	12.7715	0
Pav-miR1309	UUGAUGGACCAUUUGAAUGAA	UGAUUUACAUUUUGGGGCCUCAAUUAAAUUAUUCAUUCAAAUGGUCCAUCAACUUUAUAUUAUUCGCUUCAAUGGUCCUAUCGUUACAUUCUGUCAAUAUUUCCGUUAAAUAUGAGGGCAAAUUGGUCAUUAUUUACCCUAAAAUUUGGUUAAAUCUAACAAAAAAUUAGACGGUAGGACCAAUGAAGCGAUUAAUAUAGAGUUGAUGGACCAUUUGAAUGAAUAAUUUAAUUGAGGCCCCAAAAUGUAAAUCG	pta-miR1309	pta-MIR1309*	3297094	31138	31392	-	7.10808	12.1782	36.5403	50.7805	67.5067	48.6013
Pav-miR1309	UUGAUGGACCAUUUGAACGAA	UUAUUCGUUCAAAUGGUCCAUCAACUCUAUAUUAAUCGCUCCAUUGGUCCUACCGUCUAAUUUUCUGUUAGAUUUAACCAAAUUUUAGGGUAAAUAAUGACCAAUUUGCCCUCAUAUUUAACGAAAAUAUUGACAGAAUGUAACGGUAGGACUAUUGGAGCGAAUAAUAUAGAGUUGAUGGACCAUUUGAACGAAUAA	pta-miR1309	pta-MIR1309*	3302102	38833	39031	-	14.2162	0	0	0	12.7715	0
Pav-miR1520o	UCCAAUUACAUUGUGACAUGU	AAUUCUGUUAAGUGUGACGUGGAAGAUAAGUAGAGCCUGCAUAUCCAAUUACAUUGUGACAUGUGGAUG	gma-miR1520o	gma-MIR1520o	3301488	634	703	-	3.55404	4.68393	2.92322	0	3.34493	0
Pav-miR2118a	CUACCGAUUCCACCCAUUCCGA	GAAGGGGGAAAGGGAGAAAGAGGUUGAGGAAGUUUUGGGAUUGGGUGGGUUUGGUAAGAAAACUUGAUCAUAUAUCUGAAUGAACUAGUCUCCUACCGAUUCCACCCAUUCCGAUGAUUUCCUCGGUCUCCUCCUUUUCCCCUUUG	mdm-miR2118a*	mdm-MIR2118a	3300664	16028	16174	-	1080.43	883.39	2028.72	1795.66	2018.21	2146.62
Pav-miR2275b-3p	UUUAAUUUCCUCCAAUAUCUCA	AGUUGUAAGUGAGAGUUGAAGGAAACUAAACAAAUUAACCUCUCAAUCUCAAUGAGAAAUUCUUAAUUUGUUUAAUUUCCUCCAAUAUCUCAUUUCCGACA	csi-miR2275b-3p*	csi-MIR2275b	3294270	44293	44394	-	0	0	0	0	1.82451	0.816828
Pav-miR3627-5p	UCGCAGGAGAGAUGGCACUGUC	GAGGGAUUUAUGUUCGCAGGAGAGAUGGCACUGUCUGUGGUGCAACUAGCUACCAGCAGCUGGUGUCAUCCCUCCUGUGACCAUAAAACCCUA	ppe-miR3627-5p	ppe-MIR3627	3302148	16874	16967	-	24.8783	18.7357	26.309	25.3903	17.3328	15.9282
Pav-miR3627-5p	AUGUCGCAGGAGAGAUGGCAC	UGAGGGGUUCAUGUCGCAGGAGAGAUGGCACGCAAGCUGUGCUCUCUAAUUUCCAGCAAGCAUGUUCCAUCUUCCUGUGACAUGAACCCCUCU	ppe-miR3627-5p	ppe-MIR3627*	3302148	17064	17157	-	71.0808	21.5461	45.31	43.7277	28.2798	22.8712
Pav-miR5542	UUGGGAUGGAAUCAUGAGAAU	AUCUGAUGGAUUGGGAUGGAAUCAUGAGAAUCAAUUGGCAAAAACAACCUUCUUGCCAAUUGAUUCUCAUGAUUCCAUCCCAAUCCAUCAGAG	osa-miR5542	osa-MIR5542*	3302518	24900	24993	+	99.5131	65.5751	137.391	190.427	280.062	113.131
Pav-miR5542	UUGGGAUGGAAUCAUGAGAAU	CUCUGAUGGAUUGGGAUGGAAUCAUGAGAAUCAAUUGGCAAGAAGGUUGUUUUUGCCAAUUGAUUCUCAUGAUUCCAUCCCAAUCCAUCAGAU	osa-miR5542	osa-MIR5542*	3302518	24900	24993	-	99.5131	65.5751	137.391	190.427	280.062	113.131
Pav-miR6263	UCCCACUCCCCUUUUAUCCAC	AUGAUUUUCCCACUCCCCUUUUAUCCACCUACACUCCUUUUUGUUUAGAAAAAUGGAGUGUAAGUGGAUAAAAAGGGAGUGGGAAAAUCAG	ppe-miR6263	ppe-MIR6263*	3298352	45248	45339	+	0	0	1.46161	0	2.43267	2.8589
Pav-miR6267a	UUAGAGAGUUGGUACACAAGU	AACUUGUGUACCAACUCUCUAAUAAAGGUGGAGCCCACCAAUACAACGGGUCCCACGCUCUAUUAGAGAGUUGGUACACAAGUU	ppe-miR6267a	ppe-MIR6267a	1366694	32	116	-	0	0	0	0	9.42661	0
Pav-miR6267c-3p	UAGAGAGGUGGUCAGCAAUGU	AUGCUAUUUGUAGCACAUUUAUUGACUACAUUGCUGAUCACCUCUCUAAUAUAGAUGGGCCCCACAUAUACUGGUGGGGCCACCUCUAUUAGAGAGGUGGUCAGCAAUGUGGUCAGUAAAUGUGGUGCAAAUAGCAA	ppe-miR6267c-3p	ppe-MIR6267c	3303487	1711	1848	-	0	0.936787	2.92322	0	1.52042	0.408414
Pav-miR6274a	UUAUUGGUCGGAGAUAGCACU	GGGGAUAGCACUGUUUUGCUAUCUCCGGCCAAUAAUGCUUUACCACGUGGAAGUGUUAUCACACGUGUCAUAGCAUUAUUGGUCGGAGAUAGCACUGGAAGUCUUUCUCG	ppe-miR6274a	ppe-MIR6274a	3295444	1064	1174	-	46.2025	18.7357	23.3858	15.5163	9.73069	17.9702
Pav-miR6274a	UUAUUGGUCGGGGAUAGCAAA	AACUCAAUUGCAACAGGGAUAACACUGUUUUGCUAUUCCCGGUCAAUAAUGCUAUGACAUGUGGAAGUAUUAUCACGUAUGUCAUAACAUUAUUGGUCGGGGAUAGCAAAAUAGUGCUAUCCUCAUUUCAGAAAGUC	ppe-miR6274a	ppe-MIR6274a	3300251	49116	49253	+	3.55404	22.4829	35.0787	43.7277	34.9697	29.4058
Pav-miR6274a	UUAUUGGUCGGGGAUAGCAAA	UUUUUGCUAUCCCCGGCCAAUAACGCAAUGACAUGUAGGAUAACUUUUCCACGUGUCAUUGUGUUAUUGGUCGGGGAUAGCAAAAC	ppe-miR6274a	ppe-MIR6274a	3301525	59432	59518	+	3.55404	22.4829	35.0787	43.7277	34.9697	29.4058
Pav-miR6274a	UUAUUGGUCGGGGAUAGCAAA	UGGGGAUAACAAUUUUUGCUAUCCCGGGUCAAUAACACAAUGACACGUAGGAUAAUUUUUUUACAUGUCAUUCUGUUAUUGGUCGGGGAUAGCAAAACAGUGUUAUUCCCG	ppe-miR6274a	ppe-MIR6274a	3302049	21047	21158	-	3.55404	22.4829	35.0787	43.7277	34.9697	29.4058
Pav-miR6283	UCCCACUCCCCUUUUAUCCAC	AUGAUUUUCCCACUCCCCUUUUAUCCACCUACACUCCUUUUUGUUUAGAAAAAUGGAGUGUAAGUGGAUAAAAAGGGAGUGGGAAAAUCAG	ppe-miR6263	ppe-MIR6283	3300889	5350	5441	+	0	0	1.46161	0	2.43267	2.8589
Pav-miR6283	UCCCACUCCCCUUUUAUCCAC	AAUUUUCCCACUCCCCUUUUAUCCACCUACACUUCUUUUUGUUUAGAAAAAUGGAGUGUCGAUGGAUAAAAAGGGAGUGGGAAAAUC	ppe-miR6263	ppe-MIR6283	3301940	19583	19670	+	0	0	0	0	2.43267	2.8589
Pav-miR6293	UAAGAGGUUGAUGACUAAAAC	CUACAUUUCAUGUGCAUUGAAGUCAUAAUAUGGAUAUGUUGCCUAACUUUGAGGAAGAAUGGGGACUAUCUAUAAGAGGUUGAUGACUAAAACUUAUCCCCCCCAAUCCCCUUGAAAAUGGUGUGAUUAUGAGGGAUAAGUUUUAGUCAUCAACCUCUUAUGAAUAGUCCUCCUUCAUUCUCCAAGUUAGGCAACAAUAUCCAUAUUAUGCCUUGAUUGCACAUGAAAUGUAA	ppe-miR6293	ppe-MIR6293	3288338	16647	16880	+	0	2.81036	0	0	20.9818	0
Pav-miR6293	UAAGAGGUUGAUGACUAAAAC	AGAGGACUAGACUAGACUAGAAAAAUGCCUACAUUUCAUGUGCAUUGAAGGCAUAAUAUGGAUAUGUUGCCUAACUUGGAGGAAGAAUGGGGACUAUCUAUAAGAGGUUGAUGACUAAAACUUACCAAUUUCAAGGGGAUUAGGGGGAUAAGUUUUAGUCAUCAACCUCUUAUGAAUAGUCCACCUUCAUCCUCCAAGUUAGACAACAAUAUCCAUAUUAGCCUUGAUUGCACAUGAAAUGUAGGCAUUUUGCUUGUCUAGUCUAGUCUAGUCUAGUCCUC	ppe-miR6293	ppe-MIR6293	3300277	7251	7532	+	0	2.81036	0	0	20.9818	0
Pav-miR6293	UAAGAGGUUGAUGACUAAAAC	UUUAUAAGAGGUUGAUGACUAAAACUUAUCCCUCCUAAUCCCCUUGAAAAUGGUGGGAUUAGGAGGGAUAAGUUUUAGUCAUCAACCUCUUAUGAU	ppe-miR6293	ppe-MIR6293	3303033	27724	27820	+	0	2.81036	0	0	20.9818	0
Pav-miR6293	UAAGAGGUUGAUGACUAAAAC	CUAUAAGAGGUUGAUGACUAAAACUUAUCCCCUAUAAUCUCCUUGAAAAUGGGGGGAUUAUGAGGGACAAGUUUUAGUCAUCAACCUCUUAUGA	ppe-miR6293	ppe-MIR6293	3303394	43727	43821	+	0	2.81036	0	0	20.9818	0
Pav-miR7122a-5p	UUAUACAAUGAAAUCACGGCC	AGGGUUCAUUCCAUUUUUUUAUACAAUGAAAUCACGGCCGAGAAAAGAACAGAAGAUUCUUUUUGACUCUCUCUCUCUCUCUACUCUCUGCCGUGUUUCUUUGUAUAAAGAGAUUUACUGGACCCG	ppe-miR7122a-5p	ppe-MIR7122a	3297077	528	654	-	298.539	1039.83	746.883	1087.55	1405.17	933.635
Pav-miR7122a-5p	UUAUACAAUGAAAUCACGGCC	AGGGUUCAUUCCAUUUUUUUAUACAAUGAAAUCACGGCCGAGAAAAGAACAGAAGAUUCUUUCUGACUCUCUCUCUCUCUCUACUCUCUGCCGUGUUUCUUUGUAUAAAGAGAUGUACUGGACCCG	ppe-miR7122a-5p	ppe-MIR7122a	3301651	12936	13062	+	298.539	1039.83	746.883	1087.55	1405.17	933.635
Pav-miR7122a-5p	UUAUACAAUGAAAUGACGGCCG	AGGGUUCAUUCCAUUUUUUUAUACAAUGAAAUGACGGCCGAGAAAAGAACAGAAGAUUCUUUUUGACUCUCUCUCUCUCUCUACUCUCUGCCGUGUUUCUUUGUAUAAAGAGAUUUACUGGACCCG	ppe-miR7122a-5p	ppe-MIR7122a	3301651	17380	17506	+	0	4.68393	8.76967	18.3374	9.42661	18.3786
Pav-miR7494b	CUUCUGCUUCUCCAUCUGUGC	UUGAGCAGAGAUGAAGAAGGAGACGGAGAAAUCAGCUGGAUUCUCCUUCUGCUUCUCCAUCUGUGCUCAU	gra-miR7494b	gra-MIR7494b	3277757	1374	1444	+	0	1.87357	2.92322	4.23171	4.56126	2.45048
Pav-miR8126-5p	UUCUGAGUCAGAUUACUGAAU	CCACAUUUCUGAGUCAGAUUACUGAAUAUCAAAACACCUUUCAUCGGAAGUGUCGUUAAAAUAGGUUGCUGUUCAGUAUUUUGACUCAGAAAGGUGU	ppe-miR8126-5p	ppe-MIR8126	3301628	22035	22132	+	3.55404	0	4.38483	4.23171	1.82451	0.816828
Pav-miR8128-3p	UUGUCGGGAUCGAUCUAAUCC	GGCACAGGUAUAUCUCGGCAAAAAUUUGCUGAAUUAGACCUCUCCCGACGAAAUUCACUUUUGCCAACGAAUGUUUGUCGGGAUCGAUCUAAUCCUGCAAAUUUCGCCAGGAUAUACCUGUGCA	ppe-miR8128-3p	ppe-MIR8128	3279947	396	520	-	7.10808	8.43108	7.30806	15.5163	13.0756	10.6188
Pav-miR8128-5p	AUUAGACCUCUCCCGACGAAA	CGGCAAAAUUUGCUGAAUUAGACCUCUCCCGACGAAAUUCACUUUUGCCAACGAAUUUUUGUCGGGAGCGAUCUAAUCCUGCAAAUUUCGCCA	ppe-miR8128-5p	ppe-MIR8128	3260609	1151	1244	+	0	1.87357	11.6929	2.82114	5.16943	5.30938
Pav-miR11309	ACUAUUUGGUAUGCCGUUGGC	CCCACUACGCACUAUUUGGUAUGCCGUUGGCUAUUGCAGCUGUGCUCAUUUCCAUCUGGGAGCUAACAGCAUACCAAAUAGUGCAUAGUGGA	fve-miR11309	fve-MIR11309	3270699	8147	8239	+	199.026	200.472	138.853	136.825	155.387	88.6259
				* It was not the best match, but due to the high miRNA complementarity we have preferred to match to this
			* It was not the best match, but due to the high precursor complementarity we have preferred to match to this

## Sheet: Supplementary Table S4
Table S4 Annotation, alignment and expression analyses for unknown miRNAs and its precursors.
New
Annotation				Alignment (Bowtie in Prunus avium genome)				Normalized reads (Transcripts Per Million , TPM)
Name	Mature Sequence	Precursor sequence	Secondary structure (mFold)	Chromosome	start position	end position	strand	T0a	T0b	T1a	T1b	T2a	T2b
miRn1	CAUAGGAUGCUUAGGAAACUU	ACAAAUUUCUUUGAUAUUUUGUUAUUCAAAUAAACUUUUUCACAUAGGAUGCUUAGGAAACUUUGA	.	13185	318	384	+	0	3.74715	160.777	190.427	323.242	118.032
miRn2a	UAGUCAAUUAAUGAGGAUUAGU	CAAUUAAUGAGGAUUAGUUUGACACCUACAAUGUUUAGUCAAUUAAUGAGGAUUAGUUU	.	1612976	32	91	-	0	0	39.4635	19.748	35.5779	31.0395
miRn2b	UAGUCAAUUAAUGAGGAUUAGU	AAUGUUUAGUCAAUUAAUGAGGAUUAGUUUGGUUGCCUAACUAGGUUGGUUGCCUAACUUGGUUGGUUGCCUAACUUGGGGGGCUUGACUAAUGUCUUAGGAACUUGUAUAUAUAUG	.	3257541	2908	3025	-	0	0	39.4635	19.748	35.5779	31.0395
miRn2b	UAGUCAAUUAAUGAGGAUUAGU	AAUGUUUAGUCAAUUAAUGAGGAUUAGUUUGGUUGCCUAACUAGGUUGGUUGCCUAACUUGGUUGGUUGCCUAACUUAGGGGGCUUGACUAAUGUCUUAGGAACUUGUAUAUAUAUG	.	3276075	53926	54043	-	0	0	0	19.748	35.5779	31.0395
miRn2c	UAGUCAAUUAAUGAGGAUUAGU	AAUGUUUAGUCAAUUAAUGAGGAUUAGUUUGGUUGCCUAACUAGGUUGGUUGCCUAACUUGGUUGGUUGCCUAAUUUGGGGGGCUUGACUAAUGUCUUAGGAACUUGUAUAUAUAUA	.	3303205	381	498	-	0	0	39.4635	19.748	35.5779	31.0395
miRn3a	UUUUCUGAAGCAUUUGGCAUC	UUGUAAAAGAGAUAUUUUCUGAAGCAUUUGGCAUCUUUGCUUCAUCAUGACAAAGGGGACAAGGGCAAAGGCUUUAGAGGAAAGAAUGAGUUUUAUAU	.	2421097	30	128	+	0	0	0	0	235.665	202.165
miRn3b	UUUUCUGAAGCAUUUGGCAUC	UUGUAAAUGAGAUAUUUUCUGAAGCAUUUGGCAUCUUUGUGAAGUCAAGACUUCAUCAUGGAAAAGGGGACAAGGGCAAAGGCUUUAAGGAAAGUAUGAGUUUUAUAU	.	2687994	23	131	-	326.972	941.47	141.776	356.874	0	0
miRn3c	UUUUCUGAAGCAUUUGGCAUC	CUUGGUAAAAGAGAUAUUUUCUGAAGCAUUUGGCAUCUUUGUGAAGUCAAGGCUGUAGGAAUUUCAAAACAUUUUUCCAAA	.	3201029	81	162	-	326.972	941.47	0	356.874	0	0
miRn3d	UUUUCUGAAGCAUUUGGCAUC	UUGUAAAUGAGAUAUUUUCUGAAGCAUUUGGCAUCUUUGUGAAGUCAAGACUUCAUCAUGGCAAAGGGGACAAGGGCAAAGGCUUUAAGGAAAGUAUGAGUUUUAUAU	.	3258123	32	140	-	326.972	941.47	141.776	356.874	0	0
miRn3d	UUUUCUGAAGCAUUUGGCAUC	UUGUAAAUGAGAUAUUUUCUGAAGCAUUUGGCAUCUUUGUGAAGUCAAGACUUCAUCAUAGCAAAGGGGACAAGGGCAAAGGCUUUAAGGAAAGUAUGAGUUUUAUAU	.	553349	21	129	-	326.972	941.47	0	356.874	0	0
miRn4	UUCUUGGAGGCAUGAAGCACC	CAAGCUAGAUUAUCAUCUUCAUUCUUGGAGGCAUGAAGCACCCUGUAUGUUCUUGCUGAAUAUAUGGAGUGCUUCAUGUGUUCAAAGAACAAAGAGGAUAAUCUAGUUUU	.	3273003	84	194	-	31.9863	60.8911	166.624	135.415	193.702	194.814
miRn5	UGGCAUCGAGGACGAACAGCU	CAGAGCGGUUCGUCCUGGAUGCCAAAUAAAGCAAUGGCAGAAGGCCCACGAUUCUUCCCAUUUCAAUUCCUGUCUACAUUCGUGAAAAUCUGCAGUAAUUUGCCAUUGCUUUCUUUGGCAUCGAGGACGAACAGCUUUA	.	3278819	13411	13550	-	28.4323	24.3565	73.0806	87.4553	84.5354	71.0641
miRn6	UUACAAAGUAUCUUAUGGGUCU	CAAGGAGAGGUAUAAGACCCAUAAGUAUUUUGUGAAGUCUACAGUAUGGCCGCUGCUACACUAACAGUACUUAGUGUCGAUGGCCGGCUUUACAAAGUAUCUUAUGGGUCUUGAGUCUCUCCUUA	.	3297535	777	902	-	444.255	360.663	789.27	1210.27	1180.45	1154.59
miRn7	AACUUAAUUCCUAGUGAUGUG	CAUCACGUCACUAGGAAUCAAGUUGGGACCUUUCCAUGGAGCAUUAAGAACUUAUCUUUGAGCCUUGAAUAAUUGAAUAAGGCUCGAAGAUUAGUUCUUGAUGCUCCAUGGGAAGGUCCCAACUUAAUUCCUAGUGAUGUGAUG	.	3286587	8256	8400	+	24.8783	13.115	45.31	70.5285	28.888	26.5469
miRn8a	ACGGAACGUCUAUAAUACUGA	CGUAACGGAACGUCUAUAAUACUGACGGAAUGGGUAACGUGAGACGUUUUUUAAAAGUGUGCGGGGUAUUUUGAGACGUUUCAAAGCCCAUGUGGUAAUAUGAGACAAGUUUGAAAGCA	.	3301132	61154	61273	-	3.55404	10.3047	2.92322	5.64228	6.38577	4.49256
miRn8b	ACGGAACGUCUAUAAUACUGA	AUUGAAACGAAGUGGGACCCAAAGCACAUAACGGAACGUCUAUAAUACUGACAGAACGGGUAACGUAAGACUAUUUUUAAAAGUGUAGGGGGUAUUUUGAGACGUUUCAAA	.	3303292	15565	15676	-	3.55404	10.3047	2.92322	5.64228	6.38577	4.49256
miRn9	ACUAGCUAUGCGGAGGAUC	UGAUUCUAUGGGUGGUGGUGCAUGGCCGUUCUUAGUUGGUGAAGCGAUUUGUCUGGUUAAUUCCGUUAACGAACGAGACCUCAGCCUGCUAACUAGCUAUGCGGAGGAUC	.	2245445	1	111	-	0	0	0	1146.79	0	0
miRn10	AGAGAAUGGGUCGGAAGAGGC	AUUAGUUUUCCGUCUUUUUUUUAAUCUCUCACUUUGUUUGGCUGCCGAGAAAUUCACUGCAAUUCCAAAAGAGAAAAAAAAAAACAGAAAAGGUGAAAGAGAUUAAAUUAUCAUUUAUAUUUUUGCAAAGAGUGUAAGAGAGGGAGAGAAACAGAAUGAGGAAGAGAGAAUGGGUCGGAAGAGGCUGAA	.	3300942	16986	17175	-	3.55404	13.115	7.30806	9.87399	9.12253	3.67573
miRn11	AUAUAGAGAUAACAGACUUGU	CCUUCAAUUCGUCCUCCAACAAGUCCGUUAUCUUUAUAUGCAGGCUAUAACUCUAAGAACAUGUGACAAAAUGAACUACAAUAAGAUAUAGUGCAUAUAGAGAUAACAGACUUGUUUGGGGACGAGUUGAAGA	.	3301435	11451	11584	+	0	0	2.92322	5.64228	0.608168	3.26731
miRn12	AUCCGGGCUAGAAGCGACGCA	CGCGAAGCUACCGUGCGCUGGAUUAUGACUGAACGCCUCUAAGUCGGAAUCCGGGCUAGAAGCGACGCA	.	2053065	24	93	+	0	2839.4	4266.44	0	0	0
miRn12a	AUCCGGGCUAGAAGCGACGCA	CGCGAAGCUACCGUGCGCUGGAUUAUGACUGAACGCCUCUAAGUCAGCAUCCGGGCUAGAAGCGACGCA	.	2151658	22	91	+	0	2839.4	4266.44	0	0	0
miRn12b	AUCCGGGCUAGAAGCGACGCA	CGCGAAGCUACCGUGCGCUGGAUUAUGACUGAACGCCUCUAAGUCAUAAUCCGGGCUAGAAGCGACGCA	.	2605463	23	92	+	0	2839.4	4266.44	0	0	0
miRn13	AUGCCAACCCCGGGAAGCACACC	GAAUGGUGUGCUUCCCGGGGUUGGCAUAGACAUUCCCUCGCAUGCAAAGGAUUGUCGAUGCGAAAGAUUAUCUAUGCCAACCCCGGGAAGCACACCAUUCA	.	1474386	17	118	-	0	0	0	11.2846	0	0
miRn14	CAACGUGACAACACAACGAGCC	AUGUGAAAAUGUUCUUCUGCCAAUCAAUAUGGCACGUUAUGUUGUCAAAUUGUCAAUCUUAAUCAUUAAUUAUGUGAAAUUAAUGAUUCAGAUUGACAACGUGACAACACAACGAGCCAGAGUGUUUGGCAAGAGAACAUUUUCAUAC	.	3303536	21447	21595	+	10.6621	13.115	46.7716	18.3374	35.8819	25.7301
miRn15	CCGAGUCAAACAUGAACACCCU	CUGUGGCUUAGGGUGUUCAUGUUUGACUCGAUAAGGAAUACAUGCAUUGCUGGCGGAGUGGUAAUUUCUAACAUGUAUGGGCAUUUACUACCGAGUCAAACAUGAACACCCUAAGCCAUAU	.	3286174	955	1076	+	10.6621	5.62072	10.2313	5.64228	7.90619	7.35145
miRn16	CCUGCGUCGCUUCGAUUCGU	CGGGGUAUUGUAAGUGGCAGAGUGGCCUUGCUGCCACGAUCCACCGAGAUUCAGCCCUGCGUCGCUUCGAUUCGUCCCU	.	554963	25	104	+	0	0	0	2417.72	0	0
miRn17	CGAGACCGCAUGGAGCACAGU	CGCUGUGCACUCCAGCGUCCUCGCCAAUAAUCGCAUGCCCAAACGGUAGCCGAGACCGCAUGGAGCACAGUU	.	3278828	69	141	+	21.3242	21.5461	10.2313	18.3374	19.1573	17.1534
miRn18a	CGCCAUGAGAUUGCAGUUCCUC	AGUGAUUGGAAGAUGUGGCUACCAACGUUUGCUUUGUUGAGCGCCAUGAGAUUGCAGUUCCUC	.	1844561	11	74	-	14.2162	21.5461	4.38483	11.2846	11.2511	4.49256
miRn18b	CGCCAUGAGAUUGCAGUUCCUC	AAGUGAUUGGAAGAUGUGGCUACCAACGUUUGCUUUGUUGAGCGCCAUGAGAUUGCAGUUCCUC	.	414992	6	70	-	14.2162	21.5461	4.38483	11.2846	11.2511	4.49256
miRn19	CGGGGUUGGCAUAGAUAAUCU	CUUCCCGGGGUUGGCAUAGAUAAUCUUACGCAUCGACAAUCUUUUGCAUGCGAGGGAAUGUCUAUGCCAACCCCGGGAAGC	.	975330	16	97	-	0	0	0	0	0	0
miRn20	CGGUGAUUGGGAAUCGGCACC	GGGUGCCGAGCUCUCAGAAGACGUGGCGUAAGCGUCGAGUAAUUGUGUCCGGUGAUUGGGAAUCGGCACCG	.	3256516	12	83	-	0	2.81036	2.92322	0	1.52042	0.816828
miRn21a	CUAUGCCAACCCCGGGAAGCAC	GUGAAUGGUGUGCUUCCCGGGGUUGGCAUAGAUAAUCUUUCGCAUCGACAAUCUUUUGCAUGCGAGGGGAUGUCUAUGCCAACCCCGGGAAGCACACCAUUCAC	.	2015168	1	105	+	0	14.0518	0	0	0	0
miRn21a	CUAUGCCAACCCCGGGAAGCAC	GUGAAUGGUGUGCUUCCCGGGGUUGGCAUAGAUAAUCUUUCGCAUCGACAAUCUUUUGCAUGCGAGGGCAUGUCUAUGCCAACCCCGGGAAGCACACCAUUCAC	.	2015169	1	105	+	0	14.0518	0	0	0	0
miRn21b	CUAUGCCAACCCCGGGAAGCAC	GUGAAUGGUGUGCUUCCCGGGGUUGGCAUAGAUAAUCUUUCGCAUCGACAAUCUUUUGCAUGCGAGGGUAUGUCUAUGCCAACCCCGGGAAGCACACCAUUCAC	.	2015170	1	105	+	0	14.0518	0	0	0	0
miRn21c	CUAUGCCAACCCCGGGAAGCAC	UGAAUGGUGUGCUUCCCGGGGUUGGCAUAGAUAAUCUUUCGCAUCGACAAUCUUUUGCAUGCGAGGGAGUGUCUAUGCCAACCCCGGGAAGCACACCAUUCAC	.	3066715	1	104	+	0	14.0518	0	0	0	0
miRn22	CUUCUGACAACAUUUCUUUGU	UGCUUCUGACAACAUUUCUUUGUUUUAAUUUUCUAAGCGUUUGGGCUUUCUUUUGGGUUGGGUUUUCAAUUGGUUUGGGCGUUACAGUGGGUUGGAUUUCUUCAUGCGUAGGACUGUUGUUAGGGCU	.	3258598	182	309	-	3.55404	14.0518	2.92322	11.2846	4.56126	4.08414
miRn22	CUUCUGACAACAUUUCUUUGU	UGCUUCUGACAACAUUUCUUUGUUUUAAUUUUCUAAGCGUUUGGGCUUUCGUUUGGGUUCGGUUUUCAAUUGGUUUGGGAGUUCUAUUGGGUUGGAUUUCUGCAUGCGUAGGACUGUUGUUAGGGCU	.	3299549	1143	1270	+	3.55404	14.0518	2.92322	11.2846	4.56126	4.08414
miRn23a	GAUUGUGAAUCGGAGCCCCGGA	CUUGUAGGAUUUCGUGGAUUGUGAAUCGGAGCCCCGGAUGUUCCGAUUCAAUAACUUAAAGUUUGCGUUAAACAAUAAUCAUCCGAUUGAGAGCAAUUCGACCGUUCGAUUCAUACCAAACUUGCAGA	.	3236145	675	803	-	14.2162	6.55751	7.30806	4.23171	7.29802	4.49256
miRn23b	GAUUGUGAAUCGGAGCCCCGGA	CCUAGGAUCGUGUAGAAUUUUGUGGAUUGUGAAUCGGAGCCCCGGAUGUUCCAAUUCAAUAACUUAUAGUUUGUGUUUUACGAUAACUGUCCGAUCGUGUGAUCGUGAGCUAUCCGACCGUCCGAUUUAUACCAAACUUGCAAGACGUAUAUCCUAGA	.	3300677	14029	14187	-	14.2162	6.55751	7.30806	4.23171	7.29802	4.49256
miRn24	GCCCUGCGUCGCUUCGAUUCG	CGGGGUAUUGUAAGUGGCAGAGUGGCCUUGCUGCAACGAUCCACUGAGAUUCAGCCCUGCGUCGCUUCGAUUCGUCCCU	.	1270873	13	92	-	0	0	0	0	0	0
miRn25a	GGCACGUGUCGUUGGUGA	AGCGACGCAUGCGCCCGCCGCACGUUUGCCGACCCUCAGUAGGGGCCCUAGGCCCCCAAAGGCACGUGUCGUUGGUGAAGCCCUCGCG	.	636371	3	91	-	0	107804	0	0	0	0
miRn25b	GGCACGUGUCGUUGGUGAA	AUUCGCCCGCCGCCCGUUUGCCGACCCUCAGUAGGGGCCCUAGGCCCCCAAAGGCACGUGUCGUUGGUGAA	.	3099624	67	138	+	0	0	0	0	0	10141.7
miRn26	GGCGUCCGAAUUGUAGUCUGGA	CCCAUGGCGUCCGAAUUGUAGUCUGGAGAAGCGUCCUCAGUGGCGGACCGGGCCCAAGUCCACUGGAAGGUGGCGCCGGA	.	1902541	21	101	-	0	0	0	8380.2	0	0
miRn27	UAAUCACUCCUUCACUAUGUC	UCCCUCCCCGCUGCUUUCAGGUAAUCACUCCUUCACUAUGUCAGGAGACCAUGGUAACAUCAUGAUCUGCAGCCAAUCUCUGGUAGAUGGCUACUGGUGCUCCUGACAUGGUGGAGAAGCGAUUACCUGAGAGCAAAGAGGAGGGU	.	3302773	11965	12111	-	67.5267	88.9947	14.6161	36.6748	25.5431	22.4628
miRn28	UACAUACUUCUAAUCUUGGCC	UAUUGGUUACAUACUUCUAAUCUUGGCCGUUGGAUUGCAUCUAGGAGACUACCAACAUAUUUAAUGAAGGCAAUCCAACGGCCAAGAUUAGAAGUAUGUAACCAAUC	.	3300917	9074	9181	-	3.55404	4.68393	2.92322	4.23171	4.25718	5.30938
miRn29	UCAUACGGUUCAUGAAACGAC	UGACGUCAUUCAUGAAUGUAAGACGAUUGCAUCUCUGUAUAUCGAUCAAUCAUACGGUUCAUGAAACGACCGUCC	.	3277539	7356	7431	-	17.7702	11.2414	21.9242	12.6951	19.1573	11.0272
miRn30	UCCAACAAGAUCGAGAACACU	AGUGUUCUCGAUCUUGUUGGAUCUUUUGAACUUUAAUGUCUCUUCCAUAUUGUCUAAUUGCAACGUAGAUUUAACUUAAUUCCAGUGAUCGUGUAUUUUUAAUAUGGAAGAGACAUUAAAGUUCAAAAGAUCCAACAAGAUCGAGAACACUA	.	1360528	17	169	-	14.2162	2.81036	0	9.87399	5.7776	4.49256
miRn31	UCCUCCAACAAGUCCGUUAUC	CCAUCUUCAAUUCGUCCUCCAACAAGUCCGUUAUCUCUAUAUGCAAACUAUUAGAUAUAACAGAAUAAGACGAAGAAAAAAAAAGGCUGCAUAUAGAUAUAACGGACUUGUUUGGGGACGAGUUGAAGAUGA	.	3302879	3008	3140	-	0	0	5.84645	4.23171	0.912253	3.26731
miRn32	UCUGACUCAGUAUUGGCUAAC	UUUGGUGAACUGGACUGGGAACUGUCUGAACUAUAGUUGACUGAACUAUCUGAGGGCAUAGGUUCUGACUCAGUAUUGGCUAAC	.	2288318	7	91	-	21.3242	23.4197	17.5393	15.5163	20.0696	18.3786
miRn33	UCUGCACUACGUAUGGAAGGC	UGCUUUUUCUAUGUCGUGUAAGGUCAUGUGAUUCUUGUUGGUGAAAUGACGAUUAAGCAGCUGAUGCACACCACCAUCUGCACUACGUAUGGAAGGCU	.	3039082	45	143	+	42.6485	47.7761	16.0777	29.622	39.5309	30.6311
miRn34	UCUGCCCAGAACUUGAAAACC	UCUCUCUGCCCAGAACUUGAAAACCCCACCCACAUCUCCGACCCAUCUCCGAUCACCUCCCCACCCAACCACCAUUAAAGCCAUACAAACCCCACCCACAUAUCUGCCCCUCCCCGACUCACUAUCUCAUUCUCUUCCUCUCUCACCGUCUCUGUGUUUGGGCUGGGUUCGCAAAAGAAGAGCUAGAUUCAGGUCGUUCUAGAGACAUGUGGGCAGGCUUAGAAUUAUGAGUUUUCAGGUUGUGGGAGAGUGG	.	3301714	103293	103546	+	7.10808	22.4829	30.6938	40.9065	45.0045	26.9553
miRn35	UGACUUGAGAGGUGUAGUAUA	AUGACUUGAGAGGUGUAGUAUAAGUGGGAGCUUCGGCGAAAUUGAAAUACCACUACUUUUAACGUUAUU	.	290886	1	70	-	11941.6	0	0	0	0	0
miRn36	UGAGAUUAGAAGUAUGUAACC	UUGGUUGCAUACUUCUAAUCUUGGCUGUUGGAUUACAUUCAUUAAAUGUGUUGGUAGUCUCUUAGAUGCUAUCCAACGGCUGAGAUUAGAAGUAUGUAACCAA	.	3302676	43638	43741	+	0	2.81036	0	2.82114	3.64901	1.63366
miRn37	UGAUUCUUGGUGACGUGAUGU	AGGGAUCCGACCACAUCAUGUCACCAGGAACCAAGUUGGGACCUCCUCAUGGAGUAUCAAGAUAGGUCCCAACUUGAUUCUUGGUGACGUGAUGUGGUUGGAUCCUC	.	3257678	25779	25886	+	21.3242	32.7875	93.5431	69.1179	89.4008	75.5566
miRn38	UGCCAGUCCAGUUCCGUAGGUC	CUGCCAGUCCAGUUCCGUAGGUCAGAUUGCAAGCUUUGUUUCAGCAACCUACACAGCUCGGAUGAGGCAGC	.	108552	23	94	-	0	0	0	0	6.08168	4.08414
miRn39	UGCGAGGAUGAUCUAUGAAUG	UUUUUUGCGAGGAUGAUCUAUGAAUGUAGACUUGAAAAAUAGAUGAUUUGGAUCGUUGAAAAAAAAAUUAGACAAAUUGGAAACCAUCUAUUUUUUUCAUCUUCAUUCAGAGAUCAUUCUUGCAAAAAU	.	3277663	8941	9070	+	3.55404	4.68393	4.38483	1.41057	7.29802	2.45048
miRn40	UGCGGAGGCAAAGUAGGGCAUC	CCGUGCGGAGGCAAAGUAGGGCAUCCAUACUGGUGCUACUGCUUGGCCUCGUGUCUGA	.	2229986	2	60	-	28.4323	0	0	0	22.8063	0
miRn40	UGCGGAGGCAAAGUAGGGCAUC	CCGUGCGGAGGCAAAGUAGGGCAUCCAUACUGGUGCUACUGCUUGGCCUCGUGUCUGA	.	254728	3	61	-	28.4323	0	0	0	22.8063	0
miRn41	UGUGCACACCAAAUCUGAUUU	GCGGUAAAAAUCUGAUUUGGUGUGCACAUGCAUUUCUUCUUUAUCAAGAUAUGAUUUGGUAUUAAGGUUUUGCAUGUGCACACCAAAUCUGAUUUGUACUGG	.	3291930	3686	3788	+	0	2.81036	5.84645	12.6951	10.947	8.5767
miRn41	UGUGCACACCAAAUCUGAUUU	GCGGUAAAAAUCUGAUUUGGUGUGCACAUGCAUUUCUUCUUUAUCAAGAUAUGAUUUGGUAUUAAGGUUUUGCAUGUGCACACCAAAUCUGAUUUGUACUGG	.	3291931	3686	3788	+	0	2.81036	5.84645	12.6951	10.947	8.5767
miRn41	UGUGCACACCAAAUCUGAUUU	GCGGUAAAAAUCUGAUUUGGUGUGCACAUGCAUUUCUUCUUUAUCAAGAUAUGAUUUGGUAUUAAGGUUUUGCAUGUGCACACCAAAUCUGAUUUGUACUGG	.	3291932	1176	1278	-	0	2.81036	5.84645	12.6951	10.947	8.5767
miRn41	UGUGCACACCAAAUCUGAUUU	GCGGUAAAAAUCUGAUUUGGUGUGCACAUGCAUUUCUUCUUUAUCAAGAUAUGAUUUGGUAUUAAGGUUUUGCAUGUGCACACCAAAUCUGAUUUGUACUGG	.	3291933	1176	1278	-	0	2.81036	5.84645	12.6951	10.947	8.5767
miRn42a	UUACAUACUUCUAAUCUUGGC	GAUUGGUUACAUACUUCUAAUCUUGGCCGUUGGAUUGCCUUCAUUAAAUAUGUUGGUAGUCUCCUAGAUGCAAUCCAACGGCCAAGAUUAGAAGUAUGUAACCAAUA	.	3300917	9074	9181	+	0	3.74715	2.92322	0	5.47352	2.8589
miRn42b	UUACAUACUUCUAAUCUUGGC	CUUGGUUACAUACUUCUAAUCUUGGCCGUUUGAUUGCAUCUAAGAGAUUACCAACACAUUUAAUGAAUGCAAUCCAACGGCCAAGAUUAUAAGUAUGUAACCAAU	.	3301106	26382	26487	+	0	3.74715	2.92322	0	5.47352	2.8589
miRn43	UUACAUGCUUCUAAUAUUGGUC	UGUUACAUGCUUCUAAUAUUGGUCAUUGGGUUGCAUUUAUUAACUGUAUUGAUAGUCUCUUAAAUGCAAUCUAACGGCCGAAAUUAGAAGUAUGUAACC	.	3303229	4773	4872	-	0	0	1.46161	0	5.47352	2.04207
miRn44	UUCAUUAAUUGACUUGGUAUG	CCUUAUGUGGCAAUUGAUGUGUCAUGCCAUGUCAAUUAAUGAAUGUUGCCAUGAGGCCACUUACUUGGAACGCUAGGGUUUUUUAAUUGACAUGGCGACAUUCAUUAAUUGACUUGGUAUGACACAUCAAUUGCCACAUAAGA	.	3302698	7261	7404	-	0	6.55751	2.92322	7.05285	4.56126	2.8589
miRn45a	UUCCACAAGAUUUCAGAGGCUU	UUGUAAAUGAGAUAUUUUCUGAAGCAUUUGGCAUCUUUGUGAAGUCAAGACUUCAUCAUGGAAAAGGGGACAAGGGCAAAGGCUUUAAGGAAAGUAUGAGUUUUAUAU	.	285363	6	90	-	0	0	0	21.1586	22.8063	22.4628
miRn45b	UUCCACAAGAUUUCAGAGGCUU	CGCUUUCCACAAGAUUUCAGAGGCUUAAUGGGUCAUUUCUGAGGUAAAAGAAGGUGGACUACCUGCUGGAUAGUUGGGAGAGCA	.	3272327	21	105	-	0	6.55751	0	21.1586	22.8063	22.4628
miRn46	UUCUGAUCCGAGCUUCCAAAA	GUUUUCUGAUCCGAGCUUCCAAAAUAUGACUUAUGUGCUAAAAUAUGAAUACGGGUUUGAAUAUGUUUAGAUGAUUUAUUCUUCUCCAUAAGGAGGUAUAUAUAAAGAGUUUACAAGAGUGUUAUACAAGGAAUUAGAUACAGGAAAG	.	3255179	231	379	-	7.10808	9.36787	7.30806	7.05285	26.4553	9.39352
miRn47	UUGAUUCAACUUUGGAUGGCU	CGGAAGAAGAGGAUAGAAUCAUUCCAGUCUUGAAGUUGAGUUAUGAUAAUUUGACAUCACCGUCUUUGAAGCAAUGUUUUACAUAUUGCUCAAUGCUGAGAAAAGAUGUUGAAAUUGAAAGAGAUAAUUUGAUUCAACUUUGGAUGGCUCAAGGAUUACUACACCCUUCUCCU	.	3274038	9003	9176	-	3.55404	2.81036	1.46161	4.23171	6.38577	4.08414
miRn48	UUGGUAGACACACUUUGUAAG	ACCUAUACAUCCUUGAUUCAUGGAGUUUGCAAAUUAGGCGAGUGGAAAGAAGCUACAAGGUUGUUGAAUGAAAUGGUGAGUAAAAACAUCUUUCCAAAUGUGUGCACGUUCACUGUCUUGGUAGACACACUUUGUAAGGAGGGGAUGGUUGGGG	.	3270625	27	181	+	0	3.74715	1.46161	9.87399	6.38577	1.22524
miRn49	UUUAAACGAGUAGAACAACAGU	GAAGAAGUUAAAUUUAAACGAGUAGAACAACAGUUAGUCGACAAGUCUCUACAGUCUCAAAUAAGUAAGUUUGAAGAUAAAUUAAAAGAUGAGGCUUCAAAAUCUGUUUGUGUUGGUGACUCUGGGGAUUUUAAUUUUUCUUCAACUGGGAUUUUCUCGUAAUUAGGUUGAACUACUUG	.	3301762	12283	12462	-	181.256	419.68	254.32	318.789	306.821	247.499
miRn50	UUUACCACCGUACACAAGCUG	CAAGCAGCGUGUCUAUGGUUGUAAAGACAACUACUUUAUACAAUUUUGAAAUCUGUGACAGUAGUUAUCUUUACCACCGUACACAAGCUGCUUA	.	3275270	900	994	+	10.6621	22.4829	13.1545	26.8008	20.0696	23.688
miRn51	UUUGGCGCGUUGCUGUGGAUU	GCUUGUGGGUUUAUAACUAAUCCCCGGCAACGGCGCCAAAAUCUUUUAAGGAUAUAUAGUGUGUUUUAAACUUAUAAUCCCGCAUGUGAGUUUAUAAAUUUAAAACACACUAUUUGAUGACAAGAAGUUUUUGGCGCGUUGCUGUGGAUUAUUUGUAGACUCCCAGGG	.	3300528	42172	42340	-	1005.79	647.32	2283.04	2482.6	2342.36	1881.97
miRn52	UUUUGGCUCGUGAUGUACUAUC	UGUAUUUUGGCUCGUGAUGUACUAUCUAUUCCAAUAUCUACAGUUGCUUCUAAGGCAUCAUUUAGUGUUGGUGGUAGAGUGCUUGAUCAGUAUCGUAGUGCU	.	3286966	1660	1762	-	3.55404	27.1668	26.309	32.4431	12.7715	10.6188
miRn53	UUUUUCGUGCUCUAGCUGCCU	CGUUUCUCAACCAAAUUGAACGAGUGAGGUAUGAAAAUUCAUCUAUUUUUCGUGCUCUAGCUGCCUGUUGGUUAGGUUUCCAGAAAU	.	340975	1	88	-	0	29.0404	59.9261	59.2439	60.8168	66.5715

## Sheet: Supplementary Table S5
Table S5 Search of highly conserved miRNAs targets in Prunus mume.
Name	Target Acc.	Expectation	UPE	miRNA start	miRNA end	Target start	Target end	miRNA aligned fragment	Alignment	Target aligned fragment	Inhibition	Target position	Multiplicity
Pav-miR156ac	Pm030597	1.5	11947	1	21	1067	1087	UUGACAGAAGAUAGAGAGCAC	::::::::: :::::::::::	GUGCUCUCUCUCUUCUGUCAA	Cleavage	locus=scaffold56:960704:963861:+	1
Pav-miR156ac	Pm007035	2.5	12265	1	21	701	721	UUGACAGAAGAUAGAGAGCAC	::::::::: ::::::::::	GUGCUCUCUCUCUUCUGUCAU	Cleavage	locus=Pa2:20960217:20961741:-	1
Pav-miR156ac	Pm007020	1.5	13077	1	21	1151	1171	UUGACAGAAGAUAGAGAGCAC	::::::::: :::::::::::	GUGCUCUCUCUCUUCUGUCAA	Cleavage	locus=Pa2:20851318:20853843:-	1
Pav-miR156ac	Pm024028	2.0	15443	1	21	2172	2192	UUGACAGAAGAUAGAGAGCAC	: .:::.:::::::::::::	CUCUUCUUUAUCUUCUGUCAA	Cleavage	locus=Pa7:9968919:9973997:-	1
Pav-miR156ac	Pm024528	2.5	16012	1	21	917	937	UUGACAGAAGAUAGAGAGCAC	::::::::: ::::::::::	GUGCUCUCUCUCUUCUGUCAU	Cleavage	locus=Pa7:12867067:12869465:-	1
Pav-miR156ac	Pm025985	1.5	16874	1	21	197	217	UUGACAGAAGAUAGAGAGCAC	::::::::: :::::::::::	GUGCUCUCUCUCUUCUGUCAA	Cleavage	locus=Pa8:6907114:6907677:+	1
Pav-miR156ac	Pm021244	2.5	18627	1	21	482	503	UUGACAGAAGAUAGA-GAGCAC	:::: :.:::::::::::::	AGGCUCAUUUAUCUUCUGUCAA	Cleavage	locus=Pa6:7552070:7556103:+	1
Pav-miR156ac	Pm018270	3.0	18871	1	21	408	428	UUGACAGAAGAUAGAGAGCAC	: : ::.::::::::::.::	UUCCACUUUAUCUUCUGUUAA	Cleavage	locus=Pa5:17228469:17236329:-	1
Pav-miR156ac	Pm029734	2.5	19.57	1	21	1185	1205	UUGACAGAAGAUAGAGAGCAC	:::::.::::::.:: :::	UCGCUCUUUAUCUUUUGCCAA	Cleavage	locus=scaffold327:216281:217975:-	1
Pav-miR156e	Pm020816	3.0	6762	1	20	65	84	UGACAGAAGAGAGUGAGCAC	::::::.:.:::::: ::.	CUGCUCAUUUUCUUCUCUCG	Cleavage	locus=Pa6:5098526:5101918:+	1
Pav-miR156e	Pm013455	3.0	6762	1	20	65	84	UGACAGAAGAGAGUGAGCAC	::::::.:.:::::: ::.	CUGCUCAUUUUCUUCUCUCG	Cleavage	locus=Pa4:4234675:4238067:-	1
Pav-miR156e	Pm017652	3.0	6762	1	20	65	84	UGACAGAAGAGAGUGAGCAC	::::::.:.:::::: ::.	CUGCUCAUUUUCUUCUCUCG	Cleavage	locus=Pa5:12972800:12976192:+	1
Pav-miR156e	Pm028723	3.0	6762	1	20	65	84	UGACAGAAGAGAGUGAGCAC	::::::.:.:::::: ::.	CUGCUCAUUUUCUUCUCUCG	Cleavage	locus=scaffold162:845518:852721:+	1
Pav-miR156e	Pm030597	1.0	11.29	1	20	1067	1086	UGACAGAAGAGAGUGAGCAC	:::::: :::::::::::::	GUGCUCUCUCUCUUCUGUCA	Cleavage	locus=scaffold56:960704:963861:+	1
Pav-miR156e	Pm007035	1.0	13167	1	20	701	720	UGACAGAAGAGAGUGAGCAC	:::::: :::::::::::::	GUGCUCUCUCUCUUCUGUCA	Cleavage	locus=Pa2:20960217:20961741:-	1
Pav-miR156e	Pm007020	1.0	13394	1	20	1151	1170	UGACAGAAGAGAGUGAGCAC	:::::: :::::::::::::	GUGCUCUCUCUCUUCUGUCA	Cleavage	locus=Pa2:20851318:20853843:-	1
Pav-miR156e	Pm024528	1.0	15.93	1	20	917	936	UGACAGAAGAGAGUGAGCAC	:::::: :::::::::::::	GUGCUCUCUCUCUUCUGUCA	Cleavage	locus=Pa7:12867067:12869465:-	1
Pav-miR156e	Pm025985	1.0	18424	1	20	197	216	UGACAGAAGAGAGUGAGCAC	:::::: :::::::::::::	GUGCUCUCUCUCUUCUGUCA	Cleavage	locus=Pa8:6907114:6907677:+	1
Pav-miR156e	Pm020598	3.0	18555	1	20	249	268	UGACAGAAGAGAGUGAGCAC	:: ::::.: ::::::::::	GUUCUCAUUAUCUUCUGUCA	Translation	locus=Pa6:3886812:3888756:-	1
Pav-miR156h	Pm030597	1.5	11947	1	21	1067	1087	UUGACAGAAGAUAGAGAGCAC	::::::::: :::::::::::	GUGCUCUCUCUCUUCUGUCAA	Cleavage	locus=scaffold56:960704:963861:+	1
Pav-miR156h	Pm007035	2.5	12265	1	21	701	721	UUGACAGAAGAUAGAGAGCAC	::::::::: ::::::::::	GUGCUCUCUCUCUUCUGUCAU	Cleavage	locus=Pa2:20960217:20961741:-	1
Pav-miR156h	Pm007020	1.5	13077	1	21	1151	1171	UUGACAGAAGAUAGAGAGCAC	::::::::: :::::::::::	GUGCUCUCUCUCUUCUGUCAA	Cleavage	locus=Pa2:20851318:20853843:-	1
Pav-miR156h	Pm024028	2.0	15443	1	21	2172	2192	UUGACAGAAGAUAGAGAGCAC	: .:::.:::::::::::::	CUCUUCUUUAUCUUCUGUCAA	Cleavage	locus=Pa7:9968919:9973997:-	1
Pav-miR156h	Pm024528	2.5	16012	1	21	917	937	UUGACAGAAGAUAGAGAGCAC	::::::::: ::::::::::	GUGCUCUCUCUCUUCUGUCAU	Cleavage	locus=Pa7:12867067:12869465:-	1
Pav-miR156h	Pm025985	1.5	16874	1	21	197	217	UUGACAGAAGAUAGAGAGCAC	::::::::: :::::::::::	GUGCUCUCUCUCUUCUGUCAA	Cleavage	locus=Pa8:6907114:6907677:+	1
Pav-miR156h	Pm021244	2.5	18627	1	21	482	503	UUGACAGAAGAUAGA-GAGCAC	:::: :.:::::::::::::	AGGCUCAUUUAUCUUCUGUCAA	Cleavage	locus=Pa6:7552070:7556103:+	1
Pav-miR156h	Pm018270	3.0	18871	1	21	408	428	UUGACAGAAGAUAGAGAGCAC	: : ::.::::::::::.::	UUCCACUUUAUCUUCUGUUAA	Cleavage	locus=Pa5:17228469:17236329:-	1
Pav-miR156h	Pm029734	2.5	19.57	1	21	1185	1205	UUGACAGAAGAUAGAGAGCAC	:::::.::::::.:: :::	UCGCUCUUUAUCUUUUGCCAA	Cleavage	locus=scaffold327:216281:217975:-	1
Pav-miR156i	Pm030597	1.5	11947	1	21	1067	1087	UUGACAGAAGAUAGAGAGCAC	::::::::: :::::::::::	GUGCUCUCUCUCUUCUGUCAA	Cleavage	locus=scaffold56:960704:963861:+	1
Pav-miR156i	Pm007035	2.5	12265	1	21	701	721	UUGACAGAAGAUAGAGAGCAC	::::::::: ::::::::::	GUGCUCUCUCUCUUCUGUCAU	Cleavage	locus=Pa2:20960217:20961741:-	1
Pav-miR156i	Pm007020	1.5	13077	1	21	1151	1171	UUGACAGAAGAUAGAGAGCAC	::::::::: :::::::::::	GUGCUCUCUCUCUUCUGUCAA	Cleavage	locus=Pa2:20851318:20853843:-	1
Pav-miR156i	Pm024028	2.0	15443	1	21	2172	2192	UUGACAGAAGAUAGAGAGCAC	: .:::.:::::::::::::	CUCUUCUUUAUCUUCUGUCAA	Cleavage	locus=Pa7:9968919:9973997:-	1
Pav-miR156i	Pm024528	2.5	16012	1	21	917	937	UUGACAGAAGAUAGAGAGCAC	::::::::: ::::::::::	GUGCUCUCUCUCUUCUGUCAU	Cleavage	locus=Pa7:12867067:12869465:-	1
Pav-miR156i	Pm025985	1.5	16874	1	21	197	217	UUGACAGAAGAUAGAGAGCAC	::::::::: :::::::::::	GUGCUCUCUCUCUUCUGUCAA	Cleavage	locus=Pa8:6907114:6907677:+	1
Pav-miR156i	Pm021244	2.5	18627	1	21	482	503	UUGACAGAAGAUAGA-GAGCAC	:::: :.:::::::::::::	AGGCUCAUUUAUCUUCUGUCAA	Cleavage	locus=Pa6:7552070:7556103:+	1
Pav-miR156i	Pm018270	3.0	18871	1	21	408	428	UUGACAGAAGAUAGAGAGCAC	: : ::.::::::::::.::	UUCCACUUUAUCUUCUGUUAA	Cleavage	locus=Pa5:17228469:17236329:-	1
Pav-miR156i	Pm029734	2.5	19.57	1	21	1185	1205	UUGACAGAAGAUAGAGAGCAC	:::::.::::::.:: :::	UCGCUCUUUAUCUUUUGCCAA	Cleavage	locus=scaffold327:216281:217975:-	1
Pav-miR159	Pm011811	2.0	8055	1	21	740	760	UUUGGAUUGAAGGGAGCUCUA	.::::::::::::: ::::.	CGGAGCUCCCUUCAAACCAAG	Cleavage	locus=Pa3:13873999:13875390:+	1
Pav-miR159	Pm011368	2.5	8.93	1	21	731	751	UUUGGAUUGAAGGGAGCUCUA	:::::: :::::::: :::::	UAGAGCCCCCUUCAAACCAAA	Cleavage	locus=Pa3:10615217:10617225:-	1
Pav-miR159	Pm011812	2.0	12.66	1	21	881	901	UUUGGAUUGAAGGGAGCUCUA	.::::::::::::: ::::.	CGGAGCUCCCUUCAAGCCAAG	Cleavage	locus=Pa3:13890773:13893497:+	1
Pav-miR159	Pm011730	3.0	13326	1	21	8	28	UUUGGAUUGAAGGGAGCUCUA	:.:.:.::.: ::::::::::	UGGGGUUCUCCUCAAUCCAAA	Translation	locus=Pa3:13284377:13292810:+	1
Pav-miR159	Pm015655	3.0	15339	1	21	333	353	UUUGGAUUGAAGGGAGCUCUA	: :::: ::.:::.::..:::	UCGAGCACCUUUCGAUUUAAA	Cleavage	locus=Pa4:20774824:20779289:-	1
Pav-miR159	Pm002720	2.5	16157	1	21	2208	2228	UUUGGAUUGAAGGGAGCUCUA	:.:::::.: ::::.::::::	UGGAGCUUCAUUCAGUCCAAA	Cleavage	locus=Pa1:21139216:21142877:+	2
Pav-miR159	Pm020559	3.0	17141	1	21	1346	1366	UUUGGAUUGAAGGGAGCUCUA	: :::::::.::::::: ..:	UUGAGCUCCUUUCAAUCAGGA	Cleavage	locus=Pa6:3665134:3670512:+	1
Pav-miR159	Pm029659	3.0	17459	1	21	930	950	UUUGGAUUGAAGGGAGCUCUA	::: ::.:::::::::: ::	GAGAUCUUCCUUCAAUCCUAA	Cleavage	locus=scaffold272:771032:772591:-	1
Pav-miR159	Pm016539	3.0	18134	1	21	276	296	UUUGGAUUGAAGGGAGCUCUA	::: : .::::::::.::::	GAGAUCAUCCUUCAAUUCAAA	Cleavage	locus=Pa5:2429613:2430912:-	1
Pav-miR159b	Pm011811	1.5	8055	1	20	741	760	CUUGGAUUGAAGGGAGCUCC	:::::::::::::: :::::	GGAGCUCCCUUCAAACCAAG	Cleavage	locus=Pa3:13873999:13875390:+	1
Pav-miR159b	Pm011812	1.5	12.66	1	20	882	901	CUUGGAUUGAAGGGAGCUCC	:::::::::::::: :::::	GGAGCUCCCUUCAAGCCAAG	Cleavage	locus=Pa3:13890773:13893497:+	1
Pav-miR159b	Pm002145	3.0	14252	1	20	1460	1479	CUUGGAUUGAAGGGAGCUCC	: .::: :::::::::.:::	GAGGCUACCUUCAAUCUAAG	Cleavage	locus=Pa1:17053339:17058242:+	1
Pav-miR159b	Pm017795	3.0	15955	1	20	3643	3662	CUUGGAUUGAAGGGAGCUCC	::: .:.:::::::::::	AAAGCAUCUUUCAAUCCAAG	Cleavage	locus=Pa5:14155211:14168650:+	1
Pav-miR159b	Pm012406	3.0	16.03	1	20	966	985	CUUGGAUUGAAGGGAGCUCC	::.: ::::.::::::::	CCAGUUACCUUUAAUCCAAG	Cleavage	locus=Pa3:19862866:19866859:-	1
Pav-miR159b	Pm029727	3.0	16.03	1	20	966	985	CUUGGAUUGAAGGGAGCUCC	::.: ::::.::::::::	CCAGUUACCUUUAAUCCAAG	Cleavage	locus=scaffold327:162564:164378:+	1
Pav-miR159b	Pm011287	3.0	18525	1	20	298	317	CUUGGAUUGAAGGGAGCUCC	: :::.::: :::::::::	UGUGCUUCCUACAAUCCAAG	Translation	locus=Pa3:10146160:10149146:-	1
Pav-miR160a	Pm019126	0.5	18551	1	21	1362	1382	UGCCUGGCUCCCUGUAUGCCA	::::::.::::::::::::::	UGGCAUGCAGGGAGCCAGGCA	Cleavage	locus=Pa5:22290306:22293802:+	1
Pav-miR160b	Pm019126	0.5	18551	1	21	1362	1382	UGCCUGGCUCCCUGUAUGCCA	::::::.::::::::::::::	UGGCAUGCAGGGAGCCAGGCA	Cleavage	locus=Pa5:22290306:22293802:+	1
Pav-miR162	Pm015207	2.5	14.1	1	21	195	215	UCGAUAAACCUCUGCAUCCAG	:::: :::::::::::::: :	CUGGUUGCAGAGGUUUAUCAA	Cleavage	locus=Pa4:18082034:18082342:-	1
Pav-miR162	Pm028045	3.0	14398	1	21	1266	1286	UCGAUAAACCUCUGCAUCCAG	.::::::::::: :::::: :	UUGGAUGCAGAGUUUUAUCAA	Cleavage	locus=scaffold103:297004:305790:-	1
Pav-miR162	Pm028726	3.0	17.72	1	21	3220	3241	UCGAUAA-ACCUCUGCAUCCAG	:::::::::::::: :::::::	CUGGAUGCAGAGGUGUUAUCGA	Cleavage	locus=scaffold162:879306:888635:+	1
Pav-miR164a	Pm024887	0.5	11217	1	21	641	661	UGGAGAAGCAGGGCACGUGCA	.::::::::::::::::::	CUUACGUGCCCUGCUUCUCCA	Cleavage	locus=Pa7:14882651:14883928:-	1
Pav-miR164a	Pm018778	2.0	11608	1	21	301	321	UGGAGAAGCAGGGCACGUGCA	..: :::::::::::::::	CUUGCCUGCCCUGCUUCUCCA	Cleavage	locus=Pa5:20496326:20498939:-	1
Pav-miR164a	Pm011234	1.0	12182	1	21	698	718	UGGAGAAGCAGGGCACGUGCA	::: ::::::::::::::::	AGCAAGUGCCCUGCUUCUCCA	Cleavage	locus=Pa3:9772233:9777498:-	1
Pav-miR164a	Pm011397	1.0	14116	1	21	719	739	UGGAGAAGCAGGGCACGUGCA	:::::::.::::.:::::::	AGCACGUGUCCUGUUUCUCCA	Cleavage	locus=Pa3:10802387:10804067:-	2
Pav-miR164a	Pm007783	2.5	15579	1	21	152	172	UGGAGAAGCAGGGCACGUGCA	: ..: :::.:::::::::::	UCUGCUUGCUCUGCUUCUCCA	Cleavage	locus=Pa2:28360173:28366593:+	1
Pav-miR164a	Pm010345	3.0	17619	1	21	86	106	UGGAGAAGCAGGGCACGUGCA	::: :::::.::.::.:.::	CGCAAGUGCCUUGUUUUUUCA	Cleavage	locus=Pa3:3968708:3970582:+	1
Pav-miR164a	Pm005725	3.0	17977	1	21	373	393	UGGAGAAGCAGGGCACGUGCA	: ..::::..:::.::::.::	UUUGCGUGUUCUGUUUCUUCA	Cleavage	locus=Pa2:12590751:12595769:-	1
Pav-miR164a	Pm006598	3.0	19107	1	21	335	355	UGGAGAAGCAGGGCACGUGCA	:: ::::.:::::::: ::	CCCAAGUGCUCUGCUUCUACA	Cleavage	locus=Pa2:17828812:17832785:-	1
Pav-miR164b	Pm025164	3.0	18442	1	21	969	989	CACGUGCUCCCCUUCUCCAAC	:::::::::::::.:: :	UAUGGAGAAGGGGAGUACCUA	Cleavage	locus=Pa7:16296268:16298741:+	1
Pav-miR164c	Pm025164	3.0	18442	1	21	969	989	CACGUGCUCCCCUUCUCCAAC	:::::::::::::.:: :	UAUGGAGAAGGGGAGUACCUA	Cleavage	locus=Pa7:16296268:16298741:+	1
Pav-miR166a	Pm029101	2.5	19435	1	21	440	460	UCGGACCAGGCUUCAUUCCCC	:::::::.::::::: .::	AAGGAAUGAGGCCUGGUGUGA	Cleavage	locus=scaffold205:1418960:1422144:+	1
Pav-miR166b	Pm029101	2.5	19435	1	21	440	460	UCGGACCAGGCUUCAUUCCCC	:::::::.::::::: .::	AAGGAAUGAGGCCUGGUGUGA	Cleavage	locus=scaffold205:1418960:1422144:+	1
Pav-miR166c	Pm029101	2.5	19435	1	21	440	460	UCGGACCAGGCUUCAUUCCCC	:::::::.::::::: .::	AAGGAAUGAGGCCUGGUGUGA	Cleavage	locus=scaffold205:1418960:1422144:+	1
Pav-miR166d	Pm029101	2.5	19435	1	21	440	460	UCGGACCAGGCUUCAUUCCCC	:::::::.::::::: .::	AAGGAAUGAGGCCUGGUGUGA	Cleavage	locus=scaffold205:1418960:1422144:+	1
Pav-miR166h	Pm029101	2.5	19435	1	21	440	460	UCGGACCAGGCUUCAUUCCCC	:::::::.::::::: .::	AAGGAAUGAGGCCUGGUGUGA	Cleavage	locus=scaffold205:1418960:1422144:+	1
Pav-miR167a	Pm014946	3.0	18824	1	20	441	460	UGAAGCUGCCAGCAUGAUCU	::::.:::: :::::::..	UGAUCGUGCUUGCAGCUUUG	Translation	locus=Pa4:16477053:16481015:+	1
Pav-miR167a	Pm020882	3.0	19.65	1	20	2259	2278	UGAAGCUGCCAGCAUGAUCU	.::: ::::: ::::.::::	GGAUGAUGCUUGCAGUUUCA	Translation	locus=Pa6:5500323:5506076:-	1
Pav-miR167b	Pm014946	3.0	18824	1	21	440	460	UGAAGCUGCCAGCAUGAUCUA	: ::::.:::: :::::::..	UUGAUCGUGCUUGCAGCUUUG	Translation	locus=Pa4:16477053:16481015:+	1
Pav-miR167b	Pm020882	3.0	19.65	1	21	2258	2278	UGAAGCUGCCAGCAUGAUCUA	.::: ::::: ::::.::::	AGGAUGAUGCUUGCAGUUUCA	Translation	locus=Pa6:5500323:5506076:-	1
Pav-miR167c	Pm014946	3.0	18824	1	21	440	460	UGAAGCUGCCAGCAUGAUCUG	::::.:::: :::::::..	UUGAUCGUGCUUGCAGCUUUG	Translation	locus=Pa4:16477053:16481015:+	1
Pav-miR167c	Pm020882	3.0	19.65	1	21	2258	2278	UGAAGCUGCCAGCAUGAUCUG	.::: ::::: ::::.::::	AGGAUGAUGCUUGCAGUUUCA	Translation	locus=Pa6:5500323:5506076:-	1
Pav-miR168	Pm028207	2.5	19128	1	21	4827	4847	UCGCUUGGUGCAGGUCGGGAA	::.:::: ::::::.:::.::	UUUCCGAACUGCACUAAGUGA	Cleavage	locus=scaffold103:1451873:1474312:-	1
Pav-miR169c	Pm006097	3.0	11763	1	20	22	40	GGCAAGUCGUCUCUGGCUAC	::: ::::.::::::::::.	GUA-CCAGGGACGACUUGCU	Cleavage	locus=Pa2:14817337:14820383:-	1
Pav-miR171a	Pm023512	0.5	16544	1	21	1407	1427	UGAUUGAGCCGUGCCAAUAUC	:::::::::.:::::::::::	GAUAUUGGCGCGGCUCAAUCA	Cleavage	locus=Pa7:5725244:5727685:-	1
Pav-miR171a	Pm014486	3.0	16577	1	21	45	65	UGAUUGAGCCGUGCCAAUAUC	: :::::::::: :::::::	GCUAUUGGCACGAAUCAAUCA	Cleavage	locus=Pa4:13212563:13213165:+	1
Pav-miR171a	Pm006739	3.0	19072	1	21	91	111	UGAUUGAGCCGUGCCAAUAUC	: :::::::::: :::::::	GCUAUUGGCACGAAUCAAUCA	Cleavage	locus=Pa2:18776174:18782609:+	1
Pav-miR171a	Pm002585	3.0	19204	1	21	842	862	UGAUUGAGCCGUGCCAAUAUC	.: ::::.::::::...:::	AGUUUUGGUACGGCUUGGUCA	Cleavage	locus=Pa1:20382671:20384298:+	1
Pav-miR171a	Pm031345	3.0	19288	1	21	91	111	UGAUUGAGCCGUGCCAAUAUC	: :::::::::: :::::::	GCUAUUGGCACGAAUCAAUCA	Cleavage	locus=scaffold944:34589:34984:+	1
Pav-miR171a	Pm004150	3.0	19288	1	21	91	111	UGAUUGAGCCGUGCCAAUAUC	: :::::::::: :::::::	GCUAUUGGCACGAAUCAAUCA	Cleavage	locus=Pa2:2770337:2771299:+	1
Pav-miR171b	Pm023512	1.0	15338	1	21	1404	1424	UUGAGCCGCGCCAAUAUCACU	:: ::::::::::::::::::	AGGGAUAUUGGCGCGGCUCAA	Cleavage	locus=Pa7:5725244:5727685:-	1
Pav-miR171c	Pm023512	0.5	16544	1	21	1407	1427	UGAUUGAGCCGUGCCAAUAUC	:::::::::.:::::::::::	GAUAUUGGCGCGGCUCAAUCA	Cleavage	locus=Pa7:5725244:5727685:-	1
Pav-miR171c	Pm014486	3.0	16577	1	21	45	65	UGAUUGAGCCGUGCCAAUAUC	: :::::::::: :::::::	GCUAUUGGCACGAAUCAAUCA	Cleavage	locus=Pa4:13212563:13213165:+	1
Pav-miR171c	Pm006739	3.0	19072	1	21	91	111	UGAUUGAGCCGUGCCAAUAUC	: :::::::::: :::::::	GCUAUUGGCACGAAUCAAUCA	Cleavage	locus=Pa2:18776174:18782609:+	1
Pav-miR171c	Pm002585	3.0	19204	1	21	842	862	UGAUUGAGCCGUGCCAAUAUC	.: ::::.::::::...:::	AGUUUUGGUACGGCUUGGUCA	Cleavage	locus=Pa1:20382671:20384298:+	1
Pav-miR171c	Pm031345	3.0	19288	1	21	91	111	UGAUUGAGCCGUGCCAAUAUC	: :::::::::: :::::::	GCUAUUGGCACGAAUCAAUCA	Cleavage	locus=scaffold944:34589:34984:+	1
Pav-miR171c	Pm004150	3.0	19288	1	21	91	111	UGAUUGAGCCGUGCCAAUAUC	: :::::::::: :::::::	GCUAUUGGCACGAAUCAAUCA	Cleavage	locus=Pa2:2770337:2771299:+	1
Pav-miR171f	Pm023512	0.5	16544	1	21	1407	1427	UGAUUGAGCCGUGCCAAUAUC	:::::::::.:::::::::::	GAUAUUGGCGCGGCUCAAUCA	Cleavage	locus=Pa7:5725244:5727685:-	1
Pav-miR171f	Pm014486	3.0	16577	1	21	45	65	UGAUUGAGCCGUGCCAAUAUC	: :::::::::: :::::::	GCUAUUGGCACGAAUCAAUCA	Cleavage	locus=Pa4:13212563:13213165:+	1
Pav-miR171f	Pm006739	3.0	19072	1	21	91	111	UGAUUGAGCCGUGCCAAUAUC	: :::::::::: :::::::	GCUAUUGGCACGAAUCAAUCA	Cleavage	locus=Pa2:18776174:18782609:+	1
Pav-miR171f	Pm002585	3.0	19204	1	21	842	862	UGAUUGAGCCGUGCCAAUAUC	.: ::::.::::::...:::	AGUUUUGGUACGGCUUGGUCA	Cleavage	locus=Pa1:20382671:20384298:+	1
Pav-miR171f	Pm031345	3.0	19288	1	21	91	111	UGAUUGAGCCGUGCCAAUAUC	: :::::::::: :::::::	GCUAUUGGCACGAAUCAAUCA	Cleavage	locus=scaffold944:34589:34984:+	1
Pav-miR171f	Pm004150	3.0	19288	1	21	91	111	UGAUUGAGCCGUGCCAAUAUC	: :::::::::: :::::::	GCUAUUGGCACGAAUCAAUCA	Cleavage	locus=Pa2:2770337:2771299:+	1
Pav-miR171g	Pm023512	0.5	16544	1	21	1407	1427	UGAUUGAGCCGUGCCAAUAUC	:::::::::.:::::::::::	GAUAUUGGCGCGGCUCAAUCA	Cleavage	locus=Pa7:5725244:5727685:-	1
Pav-miR171g	Pm014486	3.0	16577	1	21	45	65	UGAUUGAGCCGUGCCAAUAUC	: :::::::::: :::::::	GCUAUUGGCACGAAUCAAUCA	Cleavage	locus=Pa4:13212563:13213165:+	1
Pav-miR171g	Pm006739	3.0	19072	1	21	91	111	UGAUUGAGCCGUGCCAAUAUC	: :::::::::: :::::::	GCUAUUGGCACGAAUCAAUCA	Cleavage	locus=Pa2:18776174:18782609:+	1
Pav-miR171g	Pm002585	3.0	19204	1	21	842	862	UGAUUGAGCCGUGCCAAUAUC	.: ::::.::::::...:::	AGUUUUGGUACGGCUUGGUCA	Cleavage	locus=Pa1:20382671:20384298:+	1
Pav-miR171g	Pm031345	3.0	19288	1	21	91	111	UGAUUGAGCCGUGCCAAUAUC	: :::::::::: :::::::	GCUAUUGGCACGAAUCAAUCA	Cleavage	locus=scaffold944:34589:34984:+	1
Pav-miR171g	Pm004150	3.0	19288	1	21	91	111	UGAUUGAGCCGUGCCAAUAUC	: :::::::::: :::::::	GCUAUUGGCACGAAUCAAUCA	Cleavage	locus=Pa2:2770337:2771299:+	1
Pav-miR171h	Pm013210	3.0	13115	1	21	3811	3831	UUGAGCCGCGUCAAUAUCUCC	::::.::::.:: ::::.:	AUAGAUGUUGAUGCUGCUCGA	Cleavage	locus=Pa4:2492715:2501180:+	1
Pav-miR171h	Pm023512	1.0	15338	1	21	1404	1424	UUGAGCCGCGUCAAUAUCUCC	:.:::::::.::::::::::	AGGGAUAUUGGCGCGGCUCAA	Cleavage	locus=Pa7:5725244:5727685:-	1
Pav-miR172a-5p	Pm010754	2.5	12288	1	21	543	563	GUAGCAUCAUCAAGAUUCACG	::.: ::::::::::::..	UAUGGAACUUGAUGAUGCUGU	Cleavage	locus=Pa3:6485869:6495110:+	1
Pav-miR172a-5p	Pm003610	3.0	14.11	1	21	43	62	GUAGCAUCAUCAAGAUUCACG	:::: :::::::::::::	CCCGAAU-UUGAUGAUGCUAC	Cleavage	locus=Pa1:25872874:25874236:-	1
Pav-miR172a-5p	Pm003832	2.5	14373	1	21	465	485	GUAGCAUCAUCAAGAUUCACG	:::::::::: ::::.::.	GCUGAAUCUUGACGAUGUUAU	Cleavage	locus=Pa2:599611:606741:-	1
Pav-miR172a-5p	Pm003606	3.0	14748	1	21	43	62	GUAGCAUCAUCAAGAUUCACG	:::: :::::::::::::	CCCGAAU-UUGAUGAUGCUAC	Cleavage	locus=Pa1:25859547:25860874:-	1
Pav-miR172a-5p	Pm013533	3.0	14872	1	21	103	122	GUAGCAUCAUCAAGAUUCACG	:::::: :::::::::.::.	GGUGAAU-UUGAUGAUGUUAU	Cleavage	locus=Pa4:4743261:4743938:+	1
Pav-miR172a-5p	Pm026937	2.5	15445	1	21	108	128	GUAGCAUCAUCAAGAUUCACG	::.::.::::::::::: :	UUUGGAUUUUGAUGAUGCUUC	Cleavage	locus=Pa8:12578386:12580715:-	1
Pav-miR172a-5p	Pm024646	3.0	15828	1	21	1179	1199	GUAGCAUCAUCAAGAUUCACG	:::: :::::::: :::.:	UAUGAAGCUUGAUGAGGCUGC	Cleavage	locus=Pa7:13497601:13507065:+	1
Pav-miR172a-5p	Pm019928	2.5	16657	1	21	328	349	GUAGCAUCAUCAAGA-UUCACG	:::: ::::::::::::::.	GUUGAACUCUUGAUGAUGCUAU	Cleavage	locus=Pa6:316008:323990:-	1
Pav-miR172a-5p	Pm027403	3.0	16859	1	21	831	851	GUAGCAUCAUCAAGAUUCACG	.:::: :.:::::::::::.	UGUGAUUUUUGAUGAUGCUGA	Cleavage	locus=Pa8:15073776:15078389:-	1
Pav-miR172a-5p	Pm018701	2.5	17358	1	21	690	710	GUAGCAUCAUCAAGAUUCACG	:::::.::::::.::::.	UUUGAAUUUUGAUGGUGCUGA	Cleavage	locus=Pa5:20116861:20120963:+	1
Pav-miR172a-5p	Pm011062	2.5	17618	1	21	546	566	GUAGCAUCAUCAAGAUUCACG	: ::.: ::::::::::::..	CAUGGAACUUGAUGAUGCUGU	Cleavage	locus=Pa3:8761266:8765616:+	1
Pav-miR172a-5p	Pm024044	3.0	17771	1	21	867	887	GUAGCAUCAUCAAGAUUCACG	:.. ::::::::::::::	GAAGGGCCUUGAUGAUGCUAC	Cleavage	locus=Pa7:10062319:10063737:+	1
Pav-miR172a-5p	Pm022699	3.0	18267	1	21	753	773	GUAGCAUCAUCAAGAUUCACG	::::: :::::::::::::	CGUGACAGUUGAUGAUGCUAC	Cleavage	locus=Pa6:19990378:19994892:-	1
Pav-miR172a-5p	Pm030196	3.0	18.29	1	21	399	419	GUAGCAUCAUCAAGAUUCACG	:: :: ::::::::::.:.:	GGUCAACCUUGAUGAUGUUGC	Cleavage	locus=scaffold475:604914:609754:+	1
Pav-miR172a-5p	Pm025752	3.0	18638	1	21	1389	1409	GUAGCAUCAUCAAGAUUCACG	.:::.: ::::.::.:::::.	UGUGGACCUUGGUGGUGCUAU	Cleavage	locus=Pa8:4836135:4842833:+	2
Pav-miR172a-5p	Pm001594	3.0	19704	1	21	663	683	GUAGCAUCAUCAAGAUUCACG	.::::::::::::::: ::.	UGUGAAUCUUGAUGAUUCUGA	Cleavage	locus=Pa1:11640370:11642054:-	1
Pav-miR172a-5p	Pm015585	3.0	19965	1	21	309	329	GUAGCAUCAUCAAGAUUCACG	.::::. ::::::::: ::::	UGUGAGGCUUGAUGAUCCUAC	Cleavage	locus=Pa4:20397604:20398236:+	1
Pav-miR172a-5p	Pm015582	3.0	19965	1	21	309	329	GUAGCAUCAUCAAGAUUCACG	.::::. ::::::::: ::::	UGUGAGGCUUGAUGAUCCUAC	Cleavage	locus=Pa4:20379285:20379917:+	1
Pav-miR172a-5p	Pm029588	3.0	19965	1	21	618	638	GUAGCAUCAUCAAGAUUCACG	.::::. ::::::::: ::::	UGUGAGGCUUGAUGAUCCUAC	Cleavage	locus=scaffold2709:52:993:-	1
Pav-miR172d	Pm030172	0.5	11702	1	21	1466	1486	GGAAUCUUGAUGAUGCUGCAG	::::::::::::::.::::::	CUGCAGCAUCAUCAGGAUUCC	Cleavage	locus=scaffold475:460329:462956:-	1
Pav-miR172d	Pm002492	0.5	12.0	1	21	1274	1294	GGAAUCUUGAUGAUGCUGCAG	::::::::::::::.::::::	CUGCAGCAUCAUCAGGAUUCC	Cleavage	locus=Pa1:19879300:19882125:+	1
Pav-miR172d	Pm000974	1.0	13258	1	21	1304	1324	GGAAUCUUGAUGAUGCUGCAG	::::::::::::::.:::::.	CUGCAGCAUCAUCAGGAUUCU	Cleavage	locus=Pa1:6036646:6040080:-	1
Pav-miR172d	Pm018608	0.5	15641	1	21	1343	1363	GGAAUCUUGAUGAUGCUGCAG	.:::::::::::::.::::::	UUGCAGCAUCAUCAGGAUUCC	Cleavage	locus=Pa5:19495037:19497703:-	1
Pav-miR172d	Pm019550	3.0	15671	1	21	532	552	GGAAUCUUGAUGAUGCUGCAG	::: .::::::::::::.	GAUCAGGGUCAUCAAGAUUCU	Cleavage	locus=Pa5:24469901:24471875:+	1
Pav-miR172d	Pm023041	3.0	18921	1	21	464	484	GGAAUCUUGAUGAUGCUGCAG	::::: :..:::.:.::::	AAGCAGCUUUGUCAGGGUUCC	Cleavage	locus=Pa7:1581955:1583510:+	1
Pav-miR172d	Pm023040	3.0	19896	1	21	464	484	GGAAUCUUGAUGAUGCUGCAG	: ::::: :..:::.:.::::	CAGCAGCUUUGUCAGGGUUCC	Cleavage	locus=Pa7:1569511:1577552:+	1
Pav-miR319a	Pm011811	3.0	7262	1	20	740	759	UUGGACUGAAGGGAGCUCCC	::::::::::::: ::::	CGGAGCUCCCUUCAAACCAA	Cleavage	locus=Pa3:13873999:13875390:+	1
Pav-miR319a	Pm011811	3.0	7262	1	21	739	759	UUGGACUGAAGGGAGCUCCCU	::::::::::::: ::::	UCGGAGCUCCCUUCAAACCAA	Cleavage	locus=Pa3:13873999:13875390:+	1
Pav-miR319a	Pm011811	3.0	8055	1	21	740	760	CUUGGACUGAAGGGAGCUCCU	::::::::::::: :::::	CGGAGCUCCCUUCAAACCAAG	Cleavage	locus=Pa3:13873999:13875390:+	1
Pav-miR319a	Pm012324	3.0	10964	1	21	335	355	CUUGGACUGAAGGGAGCUCCU	:::::.:::::: :::::	UCCAGCUCUCUUCAGACCAAG	Cleavage	locus=Pa3:18723519:18727255:-	1
Pav-miR319a	Pm011812	3.0	12.66	1	21	881	901	CUUGGACUGAAGGGAGCUCCU	::::::::::::: :::::	CGGAGCUCCCUUCAAGCCAAG	Cleavage	locus=Pa3:13890773:13893497:+	1
Pav-miR319a	Pm011812	3.0	12737	1	20	881	900	UUGGACUGAAGGGAGCUCCC	::::::::::::: ::::	CGGAGCUCCCUUCAAGCCAA	Cleavage	locus=Pa3:13890773:13893497:+	1
Pav-miR319a	Pm011812	3.0	12737	1	21	880	900	UUGGACUGAAGGGAGCUCCCU	::::::::::::: ::::	UCGGAGCUCCCUUCAAGCCAA	Cleavage	locus=Pa3:13890773:13893497:+	1
Pav-miR319a	Pm011369	3.0	13433	1	20	1045	1064	UUGGACUGAAGGGAGCUCCC	::.: ::::::::::::.	AGGGGACCCCUUCAGUCCAG	Cleavage	locus=Pa3:10626210:10627529:-	1
Pav-miR319a	Pm011369	3.0	13433	1	21	1044	1064	UUGGACUGAAGGGAGCUCCCU	::.: ::::::::::::.	GAGGGGACCCCUUCAGUCCAG	Cleavage	locus=Pa3:10626210:10627529:-	1
Pav-miR319a	Pm002720	2.0	14618	1	20	2208	2227	UUGGACUGAAGGGAGCUCCC	::::::.: ::::::::::	UGGAGCUUCAUUCAGUCCAA	Translation	locus=Pa1:21139216:21142877:+	1
Pav-miR319a	Pm002720	2.0	14618	1	21	2207	2227	UUGGACUGAAGGGAGCUCCCU	::::::.: ::::::::::	UUGGAGCUUCAUUCAGUCCAA	Translation	locus=Pa1:21139216:21142877:+	1
Pav-miR319a	Pm010440	2.5	14679	1	20	1237	1256	UUGGACUGAAGGGAGCUCCC	::.: :::::::::::::	AGGGGGACCCUUCAGUCCAA	Cleavage	locus=Pa3:4466020:4467519:-	1
Pav-miR319a	Pm010440	2.5	14679	1	21	1236	1256	UUGGACUGAAGGGAGCUCCCU	::.: :::::::::::::	UAGGGGGACCCUUCAGUCCAA	Cleavage	locus=Pa3:4466020:4467519:-	1
Pav-miR319a	Pm002720	3.0	16157	1	21	2208	2228	CUUGGACUGAAGGGAGCUCCU	::::::.: ::::::::::	UGGAGCUUCAUUCAGUCCAAA	Cleavage	locus=Pa1:21139216:21142877:+	1
Pav-miR319a	Pm015182	2.5	17026	1	20	9	28	UUGGACUGAAGGGAGCUCCC	::.:.:.:.:::::::.::	AGGGGUUUCUUUCAGUCUAA	Cleavage	locus=Pa4:17937508:17945215:+	1
Pav-miR319a	Pm015182	2.5	17026	1	21	8	28	UUGGACUGAAGGGAGCUCCCU	: ::.:.:.:.:::::::.::	AAGGGGUUUCUUUCAGUCUAA	Cleavage	locus=Pa4:17937508:17945215:+	1
Pav-miR319a	Pm007471	3.0	17567	1	20	405	424	UUGGACUGAAGGGAGCUCCC	:: .:.:::.:::.::::::	GGAGGUUCCUUUCGGUCCAA	Cleavage	locus=Pa2:25092001:25092897:-	2
Pav-miR319a	Pm009538	3.0	19392	1	21	293	313	CUUGGACUGAAGGGAGCUCCU	: :.:.::: ::.::::::::	AUGGGUUCCAUUUAGUCCAAG	Cleavage	locus=Pa2:41618230:41623673:+	1
Pav-miR319b-3p	Pm011811	3.0	7262	1	21	739	759	UUGGACUGAAGGGAGCUCCCU	::::::::::::: ::::	UCGGAGCUCCCUUCAAACCAA	Cleavage	locus=Pa3:13873999:13875390:+	1
Pav-miR319b-3p	Pm011811	3.0	7262	1	21	739	759	UUGGACUGAAGGGAGCUCCCU	::::::::::::: ::::	UCGGAGCUCCCUUCAAACCAA	Cleavage	locus=Pa3:13873999:13875390:+	1
Pav-miR319b-3p	Pm011812	3.0	12737	1	21	880	900	UUGGACUGAAGGGAGCUCCCU	::::::::::::: ::::	UCGGAGCUCCCUUCAAGCCAA	Cleavage	locus=Pa3:13890773:13893497:+	1
Pav-miR319b-3p	Pm011369	3.0	13433	1	21	1044	1064	UUGGACUGAAGGGAGCUCCCU	::.: ::::::::::::.	GAGGGGACCCCUUCAGUCCAG	Cleavage	locus=Pa3:10626210:10627529:-	1
Pav-miR319b-3p	Pm002720	2.0	14618	1	21	2207	2227	UUGGACUGAAGGGAGCUCCCU	::::::.: ::::::::::	UUGGAGCUUCAUUCAGUCCAA	Translation	locus=Pa1:21139216:21142877:+	1
Pav-miR319b-3p	Pm010440	2.5	14679	1	21	1236	1256	UUGGACUGAAGGGAGCUCCCU	::.: :::::::::::::	UAGGGGGACCCUUCAGUCCAA	Cleavage	locus=Pa3:4466020:4467519:-	1
Pav-miR319b-3p	Pm015182	2.5	17026	1	21	8	28	UUGGACUGAAGGGAGCUCCCU	: ::.:.:.:.:::::::.::	AAGGGGUUUCUUUCAGUCUAA	Cleavage	locus=Pa4:17937508:17945215:+	1
Pav-miR390	Pm017004	2.5	13767	1	21	1747	1767	AAGCUCAGGAGGGAUAGCGCC	: : ::::.:.:::::::.::	GCCUCUAUUCUUCCUGAGUUU	Cleavage	locus=Pa5:6830291:6832078:+	1
Pav-miR390	Pm028633	3.0	14438	1	21	466	486	AAGCUCAGGAGGGAUAGCGCC	::::: :::::::. ::::::	GGCGCCAUCCCUCUGGAGCUU	Cleavage	locus=scaffold162:120903:125854:+	1
Pav-miR390	Pm009670	3.0	15.67	1	21	559	579	AAGCUCAGGAGGGAUAGCGCC	.: :.::.:::.:::::::	AAUGAUGUCUCUCUUGAGCUU	Cleavage	locus=Pa3:369541:371090:+	1
Pav-miR390	Pm028315	3.0	18644	1	21	445	465	AAGCUCAGGAGGGAUAGCGCC	:: ::.:.::::::::::::	GGAACUGUUCCUCCUGAGCUU	Cleavage	locus=scaffold112:6526:12959:+	1
Pav-miR390	Pm010355	3.0	18644	1	21	514	534	AAGCUCAGGAGGGAUAGCGCC	:: ::.:.::::::::::::	GGAACUGUUCCUCCUGAGCUU	Cleavage	locus=Pa3:4045948:4052416:-	1
Pav-miR390	Pm026217	3.0	19313	1	21	298	318	AAGCUCAGGAGGGAUAGCGCC	: .:::.:.:::::::: :::	GCUGCUGUUCCUCCUGAACUU	Cleavage	locus=Pa8:8505853:8508214:-	1
Pav-miR390	Pm010180	2.5	19818	1	21	631	651	AAGCUCAGGAGGGAUAGCGCC	:: :.:.:.::::::::::::	GGAGUUGUUCCUCCUGAGCUU	Cleavage	locus=Pa3:3027926:3036240:+	1
Pav-miR390b	Pm017004	2.5	13767	1	21	1747	1767	AAGCUCAGGAGGGAUAGCGCC	: : ::::.:.:::::::.::	GCCUCUAUUCUUCCUGAGUUU	Cleavage	locus=Pa5:6830291:6832078:+	1
Pav-miR390b	Pm028633	3.0	14438	1	21	466	486	AAGCUCAGGAGGGAUAGCGCC	::::: :::::::. ::::::	GGCGCCAUCCCUCUGGAGCUU	Cleavage	locus=scaffold162:120903:125854:+	1
Pav-miR390b	Pm009670	3.0	15.67	1	21	559	579	AAGCUCAGGAGGGAUAGCGCC	.: :.::.:::.:::::::	AAUGAUGUCUCUCUUGAGCUU	Cleavage	locus=Pa3:369541:371090:+	1
Pav-miR390b	Pm028315	3.0	18644	1	21	445	465	AAGCUCAGGAGGGAUAGCGCC	:: ::.:.::::::::::::	GGAACUGUUCCUCCUGAGCUU	Cleavage	locus=scaffold112:6526:12959:+	1
Pav-miR390b	Pm010355	3.0	18644	1	21	514	534	AAGCUCAGGAGGGAUAGCGCC	:: ::.:.::::::::::::	GGAACUGUUCCUCCUGAGCUU	Cleavage	locus=Pa3:4045948:4052416:-	1
Pav-miR390b	Pm026217	3.0	19313	1	21	298	318	AAGCUCAGGAGGGAUAGCGCC	: .:::.:.:::::::: :::	GCUGCUGUUCCUCCUGAACUU	Cleavage	locus=Pa8:8505853:8508214:-	1
Pav-miR390b	Pm010180	2.5	19818	1	21	631	651	AAGCUCAGGAGGGAUAGCGCC	:: :.:.:.::::::::::::	GGAGUUGUUCCUCCUGAGCUU	Cleavage	locus=Pa3:3027926:3036240:+	1
Pav-miR393a	Pm009476	3.0	16196	1	21	502	522	UCCAAAGGGAUCGCAUUGAUC	:::.:::::.:..::::::	UAUCGAUGCGGUUUCUUUGGU	Cleavage	locus=Pa2:41205291:41207829:+	1
Pav-miR393a	Pm019768	2.5	18755	1	21	153	173	UCCAAAGGGAUCGCAUUGAUC	: ::::: : :::::::::::	GUUCAAUUCAAUCCCUUUGGA	Cleavage	locus=Pa5:25644114:25645602:-	1
Pav-miR393a	Pm019952	1.0	19985	1	21	1652	1672	UCCAAAGGGAUCGCAUUGAUC	::::::::::::::::::	AGACAAUGCGAUCCCUUUGGA	Cleavage	locus=Pa6:427900:431093:+	1
Pav-miR393b	Pm009476	3.0	16196	1	21	502	522	UCCAAAGGGAUCGCAUUGAUC	:::.:::::.:..::::::	UAUCGAUGCGGUUUCUUUGGU	Cleavage	locus=Pa2:41205291:41207829:+	1
Pav-miR393b	Pm019768	2.5	18755	1	21	153	173	UCCAAAGGGAUCGCAUUGAUC	: ::::: : :::::::::::	GUUCAAUUCAAUCCCUUUGGA	Cleavage	locus=Pa5:25644114:25645602:-	1
Pav-miR393b	Pm019952	1.0	19985	1	21	1652	1672	UCCAAAGGGAUCGCAUUGAUC	::::::::::::::::::	AGACAAUGCGAUCCCUUUGGA	Cleavage	locus=Pa6:427900:431093:+	1
Pav-miR394a	Pm024725	3.0	13672	1	20	42	61	UUGGCAUUCUGUCCACCUCC	::::: ::::::::: :.::	GGAGGAGGACAGAAUUCUAA	Cleavage	locus=Pa7:13927341:13928718:+	1
Pav-miR394a	Pm008163	3.0	13843	1	20	707	726	UUGGCAUUCUGUCCACCUCC	:::: ::: ::::::::::.	GGAGAUGGUCAGAAUGCCAG	Cleavage	locus=Pa2:31357130:31360182:-	1
Pav-miR394a	Pm013051	3.0	16063	1	20	776	795	UUGGCAUUCUGUCCACCUCC	:.:::::.::::.::...:	AGGGGUGGGCAGAGUGUUGA	Cleavage	locus=Pa4:1425262:1426056:+	1
Pav-miR394a	Pm007024	1.0	16089	1	20	1326	1345	UUGGCAUUCUGUCCACCUCC	:::::: :::::::::::::	GGAGGUUGACAGAAUGCCAA	Cleavage	locus=Pa2:20867838:20871168:+	1
Pav-miR394a	Pm010817	3.0	16195	1	20	1023	1042	UUGGCAUUCUGUCCACCUCC	::: :::: :::::::::.	UGAGAUGGAAAGAAUGCCAG	Translation	locus=Pa3:6982800:6984104:-	1
Pav-miR394a	Pm018658	3.0	17072	1	20	1809	1828	UUGGCAUUCUGUCCACCUCC	:::: ::::: ::::::.::	GGAGAUGGACCGAAUGCUAA	Translation	locus=Pa5:19868033:19872103:-	1
Pav-miR394a	Pm021304	3.0	19532	1	20	2663	2682	UUGGCAUUCUGUCCACCUCC	:: :: :.::::.::::::	UGAAGUUGGCAGAGUGCCAA	Cleavage	locus=Pa6:7946313:7950319:-	1
Pav-miR394a	Pm009002	3.0	19968	1	20	607	626	UUGGCAUUCUGUCCACCUCC	::: :::.::::::::.:	AGAGCUGGGCAGAAUGCUAU	Cleavage	locus=Pa2:37866100:37870336:-	2
Pav-miR394b	Pm024725	3.0	13672	1	20	42	61	UUGGCAUUCUGUCCACCUCC	::::: ::::::::: :.::	GGAGGAGGACAGAAUUCUAA	Cleavage	locus=Pa7:13927341:13928718:+	1
Pav-miR394b	Pm008163	3.0	13843	1	20	707	726	UUGGCAUUCUGUCCACCUCC	:::: ::: ::::::::::.	GGAGAUGGUCAGAAUGCCAG	Cleavage	locus=Pa2:31357130:31360182:-	1
Pav-miR394b	Pm013051	3.0	16063	1	20	776	795	UUGGCAUUCUGUCCACCUCC	:.:::::.::::.::...:	AGGGGUGGGCAGAGUGUUGA	Cleavage	locus=Pa4:1425262:1426056:+	1
Pav-miR394b	Pm007024	1.0	16089	1	20	1326	1345	UUGGCAUUCUGUCCACCUCC	:::::: :::::::::::::	GGAGGUUGACAGAAUGCCAA	Cleavage	locus=Pa2:20867838:20871168:+	1
Pav-miR394b	Pm010817	3.0	16195	1	20	1023	1042	UUGGCAUUCUGUCCACCUCC	::: :::: :::::::::.	UGAGAUGGAAAGAAUGCCAG	Translation	locus=Pa3:6982800:6984104:-	1
Pav-miR394b	Pm018658	3.0	17072	1	20	1809	1828	UUGGCAUUCUGUCCACCUCC	:::: ::::: ::::::.::	GGAGAUGGACCGAAUGCUAA	Translation	locus=Pa5:19868033:19872103:-	1
Pav-miR394b	Pm021304	3.0	19532	1	20	2663	2682	UUGGCAUUCUGUCCACCUCC	:: :: :.::::.::::::	UGAAGUUGGCAGAGUGCCAA	Cleavage	locus=Pa6:7946313:7950319:-	1
Pav-miR394b	Pm009002	3.0	19968	1	20	607	626	UUGGCAUUCUGUCCACCUCC	::: :::.::::::::.:	AGAGCUGGGCAGAAUGCUAU	Cleavage	locus=Pa2:37866100:37870336:-	2
Pav-miR396a	Pm029541	3.0	6933	1	21	250	270	UUCCACAGCUUUCUUGAACGU	: ::. :::.:::::::::	GAGAUCGUGAAGGCUGUGGAA	Cleavage	locus=scaffold266:375647:376429:+	1
Pav-miR396a	Pm016941	2.0	11638	1	21	25	45	UUCCACAGCUUUCUUGAACGU	:::::::::::::::::	UACUUCAAGAAAGCUGUGGAU	Cleavage	locus=Pa5:6188627:6189144:+	1
Pav-miR396a	Pm027054	3.0	11712	1	21	333	354	UUCCACA-GCUUUCUUGAACGU	::::::::::::: :::::::	CCGUUCAAGAAAGCCUGUGGAA	Cleavage	locus=Pa8:13203113:13204560:-	1
Pav-miR396a	Pm027681	3.0	12786	1	21	1057	1077	UUCCACAGCUUUCUUGAACGU	: :: ::::::::::::::	CCUUUGAAGAAAGCUGUGGAU	Cleavage	locus=Pa8:16504378:16508457:+	1
Pav-miR396a	Pm018613	3.0	13397	1	21	415	435	UUCCACAGCUUUCUUGAACGU	::::: .::::.:.::::::.	ACGUUGGAGAAGGUUGUGGAG	Cleavage	locus=Pa5:19527550:19532051:-	2
Pav-miR396a	Pm005995	3.0	13.84	1	21	642	662	UUCCACAGCUUUCUUGAACGU	::...:.:::::::::::	GGUUUUGGGGAAGCUGUGGAA	Cleavage	locus=Pa2:14147604:14151916:+	1
Pav-miR396a	Pm022732	2.0	14103	1	21	1	21	UUCCACAGCUUUCUUGAACGU	:.:::::::::.:: ::::::	AUGUUCAAGAAGGCAGUGGAA	Cleavage	locus=Pa6:20233317:20238504:-	1
Pav-miR396a	Pm011934	2.5	14947	1	21	247	267	UUCCACAGCUUUCUUGAACGU	: ::::::::.::::: ::.:	AGGUUCAAGAGAGCUGCGGGA	Cleavage	locus=Pa3:14721649:14727789:+	1
Pav-miR396a	Pm014982	3.0	15169	1	21	367	387	UUCCACAGCUUUCUUGAACGU	: :::::::::::::::	UUCCUGAAGAAAGCUGUGGAA	Cleavage	locus=Pa4:16691606:16692028:-	1
Pav-miR396a	Pm024257	3.0	15611	1	21	702	723	UUCCACA-GCUUUCUUGAACGU	::::::::::::: :::::::	CCGUUCAAGAAAGCCUGUGGAA	Cleavage	locus=Pa7:11413715:11415691:+	2
Pav-miR396a	Pm013274	3.0	15.66	1	21	342	363	UUCCACA-GCUUUCUUGAACGU	::::::::::::: :::::::	CCGUUCAAGAAAGCCUGUGGAA	Cleavage	locus=Pa4:2909998:2911432:+	1
Pav-miR396a	Pm019687	3.0	16402	1	21	579	600	UUCCACA-GCUUUCUUGAACGU	::::::::::::: :::::::	CCGUUCAAGAAAGCAUGUGGAA	Cleavage	locus=Pa5:25176047:25178440:-	1
Pav-miR396a	Pm019573	3.0	16628	1	21	366	387	UUCCACA-GCUUUCUUGAACGU	::::::::::::: :::::::	CCGUUCAAGAAAGCCUGUGGAA	Cleavage	locus=Pa5:24661621:24665739:+	1
Pav-miR396a	Pm005437	3.0	16826	1	21	738	759	UUCCACA-GCUUUCUUGAACGU	::::::::::::: :::::::	CCGUUCAAGAAAGCCUGUGGAA	Cleavage	locus=Pa2:11011782:11014904:-	1
Pav-miR396a	Pm023072	3.0	17028	1	21	336	357	UUCCAC-AGCUUUCUUGAACGU	:::::::::::::: ::::::	UCGUUCAAGAAAGCUUGUGGAA	Cleavage	locus=Pa7:1857464:1862608:+	1
Pav-miR396a	Pm023914	3.0	17085	1	21	151	171	UUCCACAGCUUUCUUGAACGU	..: ::::::::::::: :.:	GUGGUCAAGAAAGCUGUUGGA	Cleavage	locus=Pa7:9198381:9200783:-	1
Pav-miR396a	Pm013417	3.0	17108	1	21	426	446	UUCCACAGCUUUCUUGAACGU	..::::::: ..:.:::::::	GUGUUCAAGUGGGUUGUGGAA	Cleavage	locus=Pa4:3949994:3955094:+	1
Pav-miR396a	Pm014708	2.5	17.29	1	21	743	763	UUCCACAGCUUUCUUGAACGU	::: :: ::.::::::::::	CCGUGCAUGAGAGCUGUGGAA	Cleavage	locus=Pa4:15018072:15018917:+	1
Pav-miR396a	Pm027074	3.0	17429	1	21	160	180	UUCCACAGCUUUCUUGAACGU	::::::::: :::::: ::	GGGUUCAAGAAUGCUGUGAAA	Translation	locus=Pa8:13275182:13276066:-	1
Pav-miR396a	Pm028773	2.0	18097	1	21	1600	1620	UUCCACAGCUUUCUUGAACGU	: : ::.::::::.:::::::	AGGCUCGAGAAAGUUGUGGAA	Cleavage	locus=scaffold172:20427:22817:+	1
Pav-miR396a	Pm029421	3.0	18217	1	21	838	858	UUCCACAGCUUUCUUGAACGU	.: :..::::.:.:::::::	UUGAUUGAGAAGGUUGUGGAA	Cleavage	locus=scaffold265:24294:31268:+	1
Pav-miR396a	Pm014503	3.0	18217	1	21	904	924	UUCCACAGCUUUCUUGAACGU	.: :..::::.:.:::::::	UUGAUUGAGAAGGUUGUGGAA	Cleavage	locus=Pa4:13383015:13390768:-	1
Pav-miR396a	Pm001764	2.0	18312	1	21	1630	1650	UUCCACAGCUUUCUUGAACGU	: : ::.::::::.:::::::	AGGCUCGAGAAAGUUGUGGAA	Cleavage	locus=Pa1:13338234:13340648:+	1
Pav-miR396a	Pm028186	3.0	18497	1	21	432	452	UUCCACAGCUUUCUUGAACGU	:::::: .:::.:::::.:	CAGUUCAAAGAAGUUGUGGGA	Cleavage	locus=scaffold103:1326808:1329231:+	1
Pav-miR396a	Pm003616	2.5	19063	1	21	2749	2769	UUCCACAGCUUUCUUGAACGU	::::::..:.::::::::::	ACGUUCGGGGAAGCUGUGGAU	Cleavage	locus=Pa1:25899224:25902384:-	1
Pav-miR396b	Pm029541	3.0	6933	1	21	250	270	UUCCACAGCUUUCUUGAACUU	.:: ::. :::.:::::::::	GAGAUCGUGAAGGCUGUGGAA	Cleavage	locus=scaffold266:375647:376429:+	2
Pav-miR396b	Pm016941	2.0	11638	1	21	25	45	UUCCACAGCUUUCUUGAACUU	: :::::::::::::::::	UACUUCAAGAAAGCUGUGGAU	Cleavage	locus=Pa5:6188627:6189144:+	1
Pav-miR396b	Pm027054	3.0	11712	1	21	333	354	UUCCACA-GCUUUCUUGAACUU	:::::::::::: :::::::	CCGUUCAAGAAAGCCUGUGGAA	Cleavage	locus=Pa8:13203113:13204560:-	1
Pav-miR396b	Pm027681	3.0	12786	1	21	1057	1077	UUCCACAGCUUUCUUGAACUU	:: ::::::::::::::	CCUUUGAAGAAAGCUGUGGAU	Cleavage	locus=Pa8:16504378:16508457:+	1
Pav-miR396b	Pm018613	3.0	13397	1	21	415	435	UUCCACAGCUUUCUUGAACUU	: ::: .::::.:.::::::.	ACGUUGGAGAAGGUUGUGGAG	Cleavage	locus=Pa5:19527550:19532051:-	2
Pav-miR396b	Pm005995	3.0	13.84	1	21	642	662	UUCCACAGCUUUCUUGAACUU	::...:.:::::::::::	GGUUUUGGGGAAGCUGUGGAA	Cleavage	locus=Pa2:14147604:14151916:+	1
Pav-miR396b	Pm022732	2.0	14103	1	21	1	21	UUCCACAGCUUUCUUGAACUU	: :::::::::.:: ::::::	AUGUUCAAGAAGGCAGUGGAA	Cleavage	locus=Pa6:20233317:20238504:-	1
Pav-miR396b	Pm011934	2.5	14947	1	21	247	267	UUCCACAGCUUUCUUGAACUU	:.::::::::.::::: ::.:	AGGUUCAAGAGAGCUGCGGGA	Cleavage	locus=Pa3:14721649:14727789:+	1
Pav-miR396b	Pm014982	3.0	15169	1	21	367	387	UUCCACAGCUUUCUUGAACUU	: :::::::::::::::	UUCCUGAAGAAAGCUGUGGAA	Cleavage	locus=Pa4:16691606:16692028:-	1
Pav-miR396b	Pm024257	3.0	15611	1	21	702	723	UUCCACA-GCUUUCUUGAACUU	:::::::::::: :::::::	CCGUUCAAGAAAGCCUGUGGAA	Cleavage	locus=Pa7:11413715:11415691:+	2
Pav-miR396b	Pm013274	3.0	15.66	1	21	342	363	UUCCACA-GCUUUCUUGAACUU	:::::::::::: :::::::	CCGUUCAAGAAAGCCUGUGGAA	Cleavage	locus=Pa4:2909998:2911432:+	1
Pav-miR396b	Pm019687	3.0	16402	1	21	579	600	UUCCACA-GCUUUCUUGAACUU	:::::::::::: :::::::	CCGUUCAAGAAAGCAUGUGGAA	Cleavage	locus=Pa5:25176047:25178440:-	1
Pav-miR396b	Pm019573	3.0	16628	1	21	366	387	UUCCACA-GCUUUCUUGAACUU	:::::::::::: :::::::	CCGUUCAAGAAAGCCUGUGGAA	Cleavage	locus=Pa5:24661621:24665739:+	1
Pav-miR396b	Pm005437	3.0	16826	1	21	738	759	UUCCACA-GCUUUCUUGAACUU	:::::::::::: :::::::	CCGUUCAAGAAAGCCUGUGGAA	Cleavage	locus=Pa2:11011782:11014904:-	1
Pav-miR396b	Pm023072	3.0	17028	1	21	336	357	UUCCAC-AGCUUUCUUGAACUU	::::::::::::: ::::::	UCGUUCAAGAAAGCUUGUGGAA	Cleavage	locus=Pa7:1857464:1862608:+	1
Pav-miR396b	Pm023914	3.0	17085	1	21	151	171	UUCCACAGCUUUCUUGAACUU	: ::::::::::::: :.:	GUGGUCAAGAAAGCUGUUGGA	Cleavage	locus=Pa7:9198381:9200783:-	1
Pav-miR396b	Pm013417	3.0	17108	1	21	426	446	UUCCACAGCUUUCUUGAACUU	::::::: ..:.:::::::	GUGUUCAAGUGGGUUGUGGAA	Cleavage	locus=Pa4:3949994:3955094:+	1
Pav-miR396b	Pm014708	2.5	17.29	1	21	743	763	UUCCACAGCUUUCUUGAACUU	:: :: ::.::::::::::	CCGUGCAUGAGAGCUGUGGAA	Cleavage	locus=Pa4:15018072:15018917:+	1
Pav-miR396b	Pm027074	3.0	17429	1	21	160	180	UUCCACAGCUUUCUUGAACUU	..::::::::: :::::: ::	GGGUUCAAGAAUGCUGUGAAA	Translation	locus=Pa8:13275182:13276066:-	1
Pav-miR396b	Pm028773	2.0	18097	1	21	1600	1620	UUCCACAGCUUUCUUGAACUU	:.: ::.::::::.:::::::	AGGCUCGAGAAAGUUGUGGAA	Cleavage	locus=scaffold172:20427:22817:+	1
Pav-miR396b	Pm029421	3.0	18217	1	21	838	858	UUCCACAGCUUUCUUGAACUG	: :..::::.:.:::::::	UUGAUUGAGAAGGUUGUGGAA	Cleavage	locus=scaffold265:24294:31268:+	1
Pav-miR396b	Pm014503	3.0	18217	1	21	904	924	UUCCACAGCUUUCUUGAACUG	: :..::::.:.:::::::	UUGAUUGAGAAGGUUGUGGAA	Cleavage	locus=Pa4:13383015:13390768:-	1
Pav-miR396b	Pm001764	2.0	18312	1	21	1630	1650	UUCCACAGCUUUCUUGAACUG	.: ::.::::::.:::::::	AGGCUCGAGAAAGUUGUGGAA	Cleavage	locus=Pa1:13338234:13340648:+	1
Pav-miR396b	Pm028186	3.0	18497	1	21	432	452	UUCCACAGCUUUCUUGAACUG	:::::::: .:::.:::::.:	CAGUUCAAAGAAGUUGUGGGA	Cleavage	locus=scaffold103:1326808:1329231:+	1
Pav-miR396b	Pm003616	2.5	19063	1	21	2749	2769	UUCCACAGCUUUCUUGAACUG	::::..:.::::::::::	ACGUUCGGGGAAGCUGUGGAU	Cleavage	locus=Pa1:25899224:25902384:-	1
Pav-miR398a	Pm006648	3.0	12943	1	21	915	935	UGUGUUCUCAGGUCACCCCUU	.::: ::::.::::::::: :	GAGGAGUGAUCUGAGAACAGA	Cleavage	locus=Pa2:18164973:18165968:+	1
Pav-miR398a	Pm019675	2.5	16112	1	21	768	788	UGUGUUCUCAGGUCACCCCUU	:::::::.::::::..::	UCUGGGUGACUUGAGAAUGCA	Cleavage	locus=Pa5:25115534:25118912:-	1
Pav-miR398a	Pm019675	3.0	16112	1	21	768	788	UGUGUUCUCAGGUCGCCCCUG	:::.:::.::::::..::	UCUGGGUGACUUGAGAAUGCA	Cleavage	locus=Pa5:25115534:25118912:-	1
Pav-miR403	Pm025065	1.0	16139	1	21	141	161	UUAGAUUCACGCACAAACUCG	::::::::.:::::::::.	GCAGUUUGUGUGUGAAUCUAG	Cleavage	locus=Pa7:15829970:15830503:+	1
Pav-miR408a	Pm020366	1.5	13352	1	21	7	27	UGCACUGCCUCUUCCCUGGCU	:::::::::: ::::::::	CACCAGGGAAGAUGCAGUGCA	Cleavage	locus=Pa6:2602642:2603040:-	1
Pav-miR408a	Pm004164	2.5	14484	1	21	2132	2152	UGCACUGCCUCUUCCCUGGCU	::::::.::.:::::::.	UUCCAGGGGAGGGGCAGUGUU	Cleavage	locus=Pa2:2947250:2950098:-	1
Pav-miR408a	Pm020785	3.0	14684	1	21	253	273	UGCACUGCCUCUUCCCUGGCU	:: :::::::::::.::: :	UGCAAGGGAAGAGGCGGUGGA	Cleavage	locus=Pa6:4910220:4913891:+	1
Pav-miR408a	Pm004940	3.0	14.86	1	21	2385	2405	UGCACUGCCUCUUCCCUGGCU	...::::::: ::::::::	CAUUGGGGAAGAAGCAGUGCA	Cleavage	locus=Pa2:8215354:8238862:+	1
Pav-miR408a	Pm004039	0.5	16816	1	21	4	24	UGCACUGCCUCUUCCCUGGCU	.:.::::::::::::::::::	GGUCAGGGAAGAGGCAGUGCA	Cleavage	locus=Pa2:1998410:1999379:+	1
Pav-miR408a	Pm020347	3.0	17688	1	21	3454	3474	UGCACUGCCUCUUCCCUGGCU	: ::: ::::::::::::	CCCAAGGCAAGAGGCAGUGCC	Cleavage	locus=Pa6:2489946:2501107:+	1
Pav-miR408a	Pm022706	1.0	18061	1	21	7	27	UGCACUGCCUCUUCCCUGGCU	::::::::::::::::::	GAGCAGGGAAGAGGCAGUGCA	Cleavage	locus=Pa6:20054567:20055644:+	1
Pav-miR408a	Pm010928	3.0	19.11	1	21	585	605	UGCACUGCCUCUUCCCUGGCU	:: ::::::::::.::: :	GACCCGGGAAGAGGCGGUGAA	Cleavage	locus=Pa3:7709984:7713421:+	1
Pav-miR408a	Pm000176	3.0	19925	1	21	131	151	UGCACUGCCUCUUCCCUGGCU	:::::: ::.::::: :::::	AGCCAGUGAGGAGGCUGUGCA	Cleavage	locus=Pa1:1161903:1164344:+	1
Pav-miR482a-3p	Pm013613	2.5	12975	1	22	249	270	UUUCCGAAACCUCCCAUUCCAA	: :: ::::::::::: ::::	AUUGAUUGGGAGGUUUCUGAAA	Cleavage	locus=Pa4:5414295:5422723:-	1
Pav-miR482a-3p	Pm018749	3.0	15538	1	22	1547	1568	UUUCCGAAACCUCCCAUUCCAA	: :::.::::.:: ::.:::::	UGGGAGUGGGGGGAUUUGGAAA	Cleavage	locus=Pa5:20344540:20347047:+	1
Pav-miR482a-3p	Pm005933	3.0	15882	1	22	3355	3376	UUUCCGAAACCUCCCAUUCCAA	:: :::::::::.::.::	CAUAAAGGGGAGGUUUUGGGAA	Cleavage	locus=Pa2:13793357:13802681:+	1
Pav-miR482a-3p	Pm002018	2.5	16825	1	22	866	887	UUUCCGAAACCUCCCAUUCCAA	: ::: :::::::::.:::::	UAGGACAGGGAGGUUUUGGAAA	Cleavage	locus=Pa1:15831870:15840042:-	1
Pav-miR482a-3p	Pm029468	2.5	17325	1	22	560	581	UUUCCGAAACCUCCCAUUCCAA	:::::::::::::: .::.::	AUGGAAUGGGAGGUUCUGGGAA	Cleavage	locus=scaffold265:426480:427280:+	1
Pav-miR482a-3p	Pm005156	2.5	18353	1	22	2263	2284	UUUCCGAAACCUCCCAUUCCAA	::.: ::::::::.:::.:	AGUGAGUUGGAGGUUUUGGAGA	Cleavage	locus=Pa2:9527318:9531132:+	1
Pav-miR482a-3p	Pm012344	1.5	18877	1	22	24	45	UUUCCGAAACCUCCCAUUCCAA	:::::::::: :::::::::::	UUGGAAUGGGCGGUUUCGGAAA	Cleavage	locus=Pa3:18932254:18934827:+	1
Pav-miR482a-3p	Pm010752	2.5	19158	1	22	310	331	UUUCCGAAACCUCCCAUUCCAA	:: ::::::::::.::::	GAUGAUUGGGAGGUUUUGGAAC	Cleavage	locus=Pa3:6471637:6481565:+	1
Pav-miR482a-3p	Pm025898	3.0	19926	1	22	623	644	UUUCCGAAACCUCCCAUUCCAA	: ::::: :::::::: ::.::	UGGGAAUUGGAGGUUUGGGGAA	Cleavage	locus=Pa8:6224037:6226484:+	1
Pav-miR482c-3p	Pm022608	3.0	14982	1	22	683	704	UUGCCAACCCCGCCCAUUCCAA	:::::::::::: : :::::	GGGGAAUGGGCGGGAUAGGCAA	Cleavage	locus=Pa6:19278571:19282678:+	1
Pav-miR482c-3p	Pm002833	2.5	16072	1	22	607	628	UUCCCAAGCCCGCCCAUUCCAA	: :.:: :::::::::::::	GUAGGAUUUGCGGGCUUGGGAA	Cleavage	locus=Pa1:21739429:21741070:+	1
Pav-miR482c-3p	Pm004484	2.5	18927	1	22	659	680	UUGCCAACCCCGCCCAUUCCAA	::.:::::.::: :::::::	GGGGGAUGGGUGGGAUUGGCAA	Cleavage	locus=Pa2:5348512:5352497:+	1
Pav-miR482f	Pm017666	3.0	10725	1	22	199	220	UCUUUCCUACUCCACCCAUUCC	:: ::: ::::: ::::.::::	GGCAUGAGUGGAAUAGGGAAGA	Translation	locus=Pa5:13100496:13104371:-	1
Pav-miR482f	Pm012173	3.0	11611	1	22	4045	4066	UCUUUCCUACUCCACCCAUUCC	: ..: ::: ::::::::::::	GAGGUCGGUAGAGUAGGAAAGA	Cleavage	locus=Pa3:16944375:16953037:-	1
Pav-miR482f	Pm017672	3.0	11829	1	22	676	697	UCUUUCCUACUCCACCCAUUCC	:: ::: ::::: ::::.::::	GGCAUGAGUGGAAUAGGGAAGA	Translation	locus=Pa5:13126627:13135131:-	2
Pav-miR482f	Pm017673	3.0	11829	1	22	679	700	UCUUUCCUACUCCACCCAUUCC	:: ::: ::::: ::::.::::	GGCAUGAGUGGAAUAGGGAAGA	Translation	locus=Pa5:13146784:13151139:-	1
Pav-miR482f	Pm017671	3.0	12027	1	22	532	553	UCUUUCCUACUCCACCCAUUCC	:: ::: ::::: ::::.::::	GGCAUGAGUGGAAUAGGGAAGA	Translation	locus=Pa5:13119240:13123125:-	1
Pav-miR482f	Pm017665	3.0	12.32	1	22	676	697	UCUUUCCUACUCCACCCAUUCC	:: ::: ::::: ::::.::::	GGCAUGAGUGGAAUAGGGAAGA	Translation	locus=Pa5:13094118:13098539:-	1
Pav-miR482f	Pm017676	3.0	12633	1	22	688	709	UCUUUCCUACUCCACCCAUUCC	:: ::: ::::: ::::.::::	GGCAUGAGUGGAAUAGGGAAGA	Translation	locus=Pa5:13164024:13168438:-	1
Pav-miR482f	Pm017672	3.0	13766	1	22	1984	2005	UCUUUCCUACUCCACCCAUUCC	:: ::: ::::: ::::.::::	GGCAUGAGUGGAAUAGGGAAGA	Translation	locus=Pa5:13126627:13135131:-	2
Pav-miR482f	Pm017793	3.0	13785	1	22	673	694	UCUUUCCUACUCCACCCAUUCC	::.:: :::::: ::::.::::	GGGAUUGGUGGAAUAGGGAAGA	Translation	locus=Pa5:14133511:14139099:-	1
Pav-miR482f	Pm017788	3.0	13785	1	22	673	694	UCUUUCCUACUCCACCCAUUCC	::.:: :::::: ::::.::::	GGGAUUGGUGGAAUAGGGAAGA	Translation	locus=Pa5:14109383:14113722:-	1
Pav-miR482f	Pm017786	3.0	13785	1	22	673	694	UCUUUCCUACUCCACCCAUUCC	::.:: :::::: ::::.::::	GGGAUUGGUGGAAUAGGGAAGA	Translation	locus=Pa5:14094343:14139099:-	1
Pav-miR482f	Pm010576	3.0	14666	1	22	860	881	UCUUUCCUACUCCACCCAUUCC	:::: : :::::.::::.::	AAAAUGUGGGGAGUGGGAAGGA	Cleavage	locus=Pa3:5324124:5325722:-	1
Pav-miR482f	Pm020731	3.0	15186	1	22	1036	1057	UCUUUCCUACUCCACCCAUUCC	::.::: ::::: ::::.::::	GGGAUGCGUGGAAUAGGGAAGA	Translation	locus=Pa6:4631921:4638468:+	1
Pav-miR482f	Pm022446	3.0	15862	1	19	1	19	UCUUUCCUACUCCACCCAU	::::: ::::::: ::.::	AUGGGAGGAGUAGCAAGGA	Cleavage	locus=Pa6:17576356:17583556:+	1
Pav-miR482f	Pm017663	3.0	15913	1	22	676	697	UCUUUCCUACUCCACCCAUUCC	:: ::: ::::: ::::.::::	GGCAUGAGUGGAAUAGGGAAGA	Translation	locus=Pa5:13071444:13080561:+	1
Pav-miR482f	Pm002211	2.5	19503	1	22	29	50	UCUUUCCUACUCCACCCAUUCC	:: .: :::::.::.:::::::	GGUGUUGGUGGGGUGGGAAAGA	Cleavage	locus=Pa1:17732971:17733501:+	1
Pav-miR482f	Pm002210	2.5	19503	1	22	29	50	UCUUUCCUACUCCACCCAUUCC	:: .: :::::.::.:::::::	GGUGUUGGUGGGGUGGGAAAGA	Cleavage	locus=Pa1:17732971:17734415:+	1
Pav-miR530	Pm004483	3.0	15474	1	21	422	442	UCUGCAUUUGCACCUGCACCU	: : :::::::::::..::	CAGAGAAGGUGCAAAUGUGGA	Cleavage	locus=Pa2:5331997:5336060:+	1
Pav-miR530	Pm010902	3.0	17464	1	21	192	212	UCUGCAUUUGCACCUGCACCU	: ::::: ::::.:::::::	UGAUGCAGAUGCAGAUGCAGA	Cleavage	locus=Pa3:7522179:7524936:+	1
Pav-miR530	Pm019973	3.0	17883	1	21	3977	3997	UCUGCAUUUGCACCUGCACCU	::: ::::::::.: ::::	CUGUGAAGGUGCAAGUACAGA	Cleavage	locus=Pa6:529787:537399:+	1
Pav-miR530	Pm000365	3.0	18264	1	21	1290	1310	UCUGCAUUUGCACCUGCACCU	: :: ::::::.:::::: ::	AAGUUCAGGUGUAAAUGCCGA	Cleavage	locus=Pa1:2278671:2283421:-	1
Pav-miR535a	Pm013634	3.0	15993	1	21	988	1008	UGACAACGAGAGAGAGCACGC	:.:::::.:: ::.::::::.	GUGUGCUUUCACUUGUUGUCG	Translation	locus=Pa4:5604633:5610504:+	1
Pav-miR535a	Pm000569	2.5	17569	1	21	62	82	UGACAACGAGAGAGAGCACGC	: : :::::::::::::::.	CCCUCCUCUCUCUCGUUGUCG	Cleavage	locus=Pa1:3506701:3509477:+	1
Pav-miR535a	Pm001370	3.0	17733	1	21	939	959	UGACAACGAGAGAGAGCACGC	.:::: .::::::::::: :	CUGUGCCUUCUCUCGUUGUGA	Cleavage	locus=Pa1:9563839:9567871:-	1
Pav-miR535a	Pm004837	3.0	18043	1	21	278	298	UGACAACGAGAGAGAGCACGC	::.:.:::::::::::..	GAUUGUUUUCUCUCGUUGUUG	Cleavage	locus=Pa2:7485876:7486684:-	1
Pav-miR535b	Pm015416	3.0	13932	1	21	918	938	UUGACGACGAGAGAGAGCACG	:: :.:.::::::.::.::	UCUGAUUUUUCUCGUUGUUAA	Cleavage	locus=Pa4:19334033:19335595:+	1
Pav-miR535b	Pm000569	3.0	19984	1	21	63	83	UUGACGACGAGAGAGAGCACG	: : :::::::::::.:::.	CCUCCUCUCUCUCGUUGUCGU	Cleavage	locus=Pa1:3506701:3509477:+	1
Pav-miR828-3p	Pm027417	2.0	14757	1	21	1059	1079	UCAUUUCAGCAAGCAGCGUUA	: ::::: :::::::.:.:::	UCACGCUACUUGCUGGAGUGA	Cleavage	locus=Pa8:15123709:15126984:+	1
Pav-miR828-3p	Pm009563	2.5	14781	1	21	1112	1132	UCAUUUCAGCAAGCAGCGUUA	::: :: .::::::::::::	GAACACUCUUUGCUGAAAUGA	Cleavage	locus=Pa2:41825349:41834900:+	1
Pav-miR828-3p	Pm000758	3.0	14801	1	21	1532	1552	UCAUUUCAGCAAGCAGCGUUA	:: ::::::: ::::::::.	AAAAGCUGCUUACUGAAAUGG	Translation	locus=Pa1:4590028:4591968:-	1
Pav-miR828-3p	Pm015028	2.5	15522	1	21	1919	1939	UCAUUUCAGCAAGCAGCGUUA	.:::.:::::: :::::::.	AGACGUUGCUUGAUGAAAUGG	Cleavage	locus=Pa4:16966403:16969180:-	1
Pav-miR828-3p	Pm000772	3.0	15839	1	21	1166	1186	UCAUUUCAGCAAGCAGCGUUA	:: ::::::: ::::::::.	AAAAGCUGCUUACUGAAAUGG	Translation	locus=Pa1:4685519:4687105:-	1
Pav-miR828-3p	Pm000782	3.0	16732	1	21	1037	1057	UCAUUUCAGCAAGCAGCGUUA	:: ::::::: ::::::::.	AAAAGCUGCUUACUGAAAUGG	Translation	locus=Pa1:4750460:4751791:-	1
Pav-miR828-3p	Pm000759	3.0	16847	1	21	1535	1555	UCAUUUCAGCAAGCAGCGUUA	:: ::::::: ::::::::.	AAAAGCUGCUUACUGAAAUGG	Translation	locus=Pa1:4594371:4596440:-	1
Pav-miR828-3p	Pm000773	3.0	17258	1	21	566	586	UCAUUUCAGCAAGCAGCGUUA	:: ::::::: ::::::::.	AAAAGCUGCUUACUGAAAUGG	Translation	locus=Pa1:4689000:4689800:-	1
Pav-miR828-3p	Pm008414	3.0	17263	1	21	608	628	UCAUUUCAGCAAGCAGCGUUA	: :.::::::.:::::::	ACAAGUUGCUUGUUGAAAUGU	Cleavage	locus=Pa2:32971423:32973417:+	1
Pav-miR828-3p	Pm026721	3.0	18521	1	21	1685	1705	UCAUUUCAGCAAGCAGCGUUA	:: ::::::::::::..::	GAAGGCUGCUUGCUGAGGUGU	Cleavage	locus=Pa8:11381434:11385801:-	1
								20>UPE
								3>Expectation

## Sheet: Supplementary Table S6
Table S6 Search of conserved miRNAs targets in Prunus mume.
Name	Target Acc.	Expectation	UPE	miRNA start	miRNA end	Target start	Target end	miRNA aligned fragment	Alignment	Target aligned fragment	Inhibition	Target position	Multiplicity
Pav-miR1309	Pm020877	3.0	17227	1	21	365	385	UUGAUGGACCAUUUGAAUGAA	:::::::.::: :::::::	AUCAUUCAGAUGCUCCAUCAU	Cleavage	locus=Pa6:5479336:5482384:-	1
Pav-miR1309	Pm012137	2.5	17466	1	21	431	451	UUGAUGGACCAUUUGAAUGAA	::::::.::: :::::::.	AACAUUCAGAUGUUCCAUCAG	Cleavage	locus=Pa3:16444547:16445317:-	1
Pav-miR1309	Pm019669	2.5	17805	1	21	293	313	UUGAUGGACCAUUUGAAUGAA	: .:::::.::: ::::::::	UGUAUUCAGAUGAUCCAUCAA	Cleavage	locus=Pa5:25082606:25086702:-	1
Pav-miR1309	Pm029599	3.0	18586	1	21	1028	1048	UUGAUGGACCAUUUGAACGAA	:::::::: ::::.:::::	GUCGUUCAACUGGUUCAUCAU	Cleavage	locus=scaffold272:64764:65813:+	1
Pav-miR1309	Pm029825	3.0	19554	1	21	244	264	UUGAUGGACCAUUUGAACGAA	::.: ::::::::::.::::	UUUGGCCAAAUGGUCCGUCAA	Cleavage	locus=scaffold360:16519:20160:-	1
Pav-miR1520o	Pm003608	3.0	17187	1	21	404	424	UCCAAUUACAUUGUGACAUGU	: :.:::::::::::::.	UGUUUUUACAAUGUAAUUGGG	Cleavage	locus=Pa1:25862872:25879404:-	1
Pav-miR1520o	Pm027610	3.0	17539	1	21	465	485	UCCAAUUACAUUGUGACAUGU	.:::.:::::: :.:::::	CAGUGUUACAAUGGAGUUGGA	Cleavage	locus=Pa8:16147506:16152157:+	1
Pav-miR2118a	Pm011326	2.5	16221	1	22	136	157	CUACCGAUUCCACCCAUUCCGA	:.::::::::::: :::::::	UUGGAAUGGGUGGCAUCGGUAA	Cleavage	locus=Pa3:10381817:10382032:-	1
Pav-miR2118a	Pm028496	3.0	16341	1	22	662	683	CUACCGAUUCCACCCAUUCCGA	:: ::::::::.::.::::	GGGGUAUGGGUGGGAUUGGUAA	Cleavage	locus=scaffold136:133913:140734:-	1
Pav-miR2118a	Pm002045	3.0	17333	1	22	662	683	CUACCGAUUCCACCCAUUCCGA	:: ::::::::.::.::::	GGGGUAUGGGUGGGAUUGGUAA	Cleavage	locus=Pa1:16056352:16059087:-	1
Pav-miR2275b-3p	Pm026589	3.0	5105	1	22	1296	1317	UUUAAUUUCCUCCAAUAUCUCA	: :::.::::: ::::::.:.	AGUGAUGUUGGAAGAAAUUGAG	Translation	locus=Pa8:10702965:10705214:+	1
Pav-miR2275b-3p	Pm001721	3.0	9994	1	22	726	747	UUUAAUUUCCUCCAAUAUCUCA	::: :::::::::::: :.:	AAAGAAAUUGGAGGAAAUCAGA	Cleavage	locus=Pa1:12861577:12864735:-	1
Pav-miR2275b-3p	Pm024824	3.0	10153	1	22	717	738	UUUAAUUUCCUCCAAUAUCUCA	::: :::::::::::: :.:	AAAGAAAUUGGAGGAAAUCAGA	Cleavage	locus=Pa7:14502372:14511222:-	1
Pav-miR2275b-3p	Pm009778	3.0	11899	1	22	690	711	UUUAAUUUCCUCCAAUAUCUCA	: : .:.:::::::::.::.::	UAAAGUGUUGGAGGAAGUUGAA	Cleavage	locus=Pa3:881717:883195:-	1
Pav-miR2275b-3p	Pm019873	3.0	13714	1	22	231	252	UUUAAUUUCCUCCAAUAUCUCA	: .::::::::::::.::	AAGAAAGUUGGAGGAAAUUGAA	Cleavage	locus=Pa6:34799:46964:+	1
Pav-miR2275b-3p	Pm004315	3.0	14442	1	22	1020	1041	UUUAAUUUCCUCCAAUAUCUCA	::. :::::::::.:::::	AAAGGCAUUGGAGGAGAUUAAU	Cleavage	locus=Pa2:3963568:3968351:+	1
Pav-miR2275b-3p	Pm022545	3.0	14632	1	22	848	869	UUUAAUUUCCUCCAAUAUCUCA	.:: :::::.:::.:::..:	CUGGAAAUUGGGGGAGAUUGGA	Cleavage	locus=Pa6:18645238:18650676:+	1
Pav-miR2275b-3p	Pm027051	3.0	14784	1	22	474	495	UUUAAUUUCCUCCAAUAUCUCA	::.: :.:::::::::: ::::	UGGGCUGUUGGAGGAAAAUAAA	Cleavage	locus=Pa8:13185445:13187767:-	1
Pav-miR2275b-3p	Pm018706	3.0	15866	1	22	2127	2148	UUUAAUUUCCUCCAAUAUCUCA	::.:: :::::::::::::. :	UGGGAGAUUGGAGGAAAUUGUA	Cleavage	locus=Pa5:20150310:20152775:-	1
Pav-miR2275b-3p	Pm026241	3.0	16007	1	22	4458	4479	UUUAAUUUCCUCCAAUAUCUCA	: ::::: ::::::: :::.::	UCAGAUAGUGGAGGACAUUGAA	Cleavage	locus=Pa8:8692922:8701498:-	1
Pav-miR2275b-3p	Pm027278	2.5	16447	1	22	1656	1677	UUUAAUUUCCUCCAAUAUCUCA	:: ::::: ::::::::::::	UGUGAUAUAUGAGGAAAUUAAA	Cleavage	locus=Pa8:14423723:14430515:-	1
Pav-miR2275b-3p	Pm004221	2.5	16744	1	22	600	621	UUUAAUUUCCUCCAAUAUCUCA	:::::::::. :::.:::::	CAAGAUAUUGGGCGAAGUUAAA	Translation	locus=Pa2:3317732:3320746:-	1
Pav-miR2275b-3p	Pm010506	3.0	18405	1	22	942	963	UUUAAUUUCCUCCAAUAUCUCA	::.:::::::.:.::.::	GUCUAUGUUGGAGGGAGUUGAA	Cleavage	locus=Pa3:4850185:4867343:-	1
Pav-miR3627-5p	Pm019811	3.0	16787	1	21	718	738	AUGUCGCAGGAGAGAUGGCAC	:::::.:::.:: :::.::	UGGCCAUUUCUUCUCCGAUAU	Cleavage	locus=Pa5:25872541:25874959:-	1
Pav-miR3627-5p	Pm017723	3.0	18198	1	21	1094	1114	AUGUCGCAGGAGAGAUGGCAC	::: ::::::.::.:::::	CUGCAUUCUCUCUUGUGACAU	Cleavage	locus=Pa5:13602679:13611685:-	1
Pav-miR3627-5p	Pm005933	3.0	19239	1	22	2410	2431	UCGCAGGAGAGAUGGCACUGUC	:: ::::::::. :::.::.::	GAAAGUGCCAUUGCUCUUGUGA	Translation	locus=Pa2:13793357:13802681:+	1
Pav-miR5542	Pm004338	2.5	15169	1	21	476	496	UUGGGAUGGAAUCAUGAGAAU	: ::::::::::..:::.::	CUGCUCAUGAUUCUGUCCUAA	Cleavage	locus=Pa2:4158580:4159944:-	1
Pav-miR5542	Pm003467	3.0	15893	1	21	1934	1954	UUGGGAUGGAAUCAUGAGAAU	:::. :::::::::..:.:	CAUCUUUUGAUUCCAUUUCGA	Cleavage	locus=Pa1:25176722:25182859:-	1
Pav-miR5542	Pm004121	3.0	16075	1	21	998	1018	UUGGGAUGGAAUCAUGAGAAU	.:: :::::::::::::.	UCAUUCCUGAUUCCAUCCCAG	Cleavage	locus=Pa2:2554434:2559254:+	1
Pav-miR5542	Pm004332	2.5	18022	1	21	410	430	UUGGGAUGGAAUCAUGAGAAU	::::::::::::..::: ::	CUUCUCAUGAUUCUGUCCAAA	Cleavage	locus=Pa2:4129387:4130352:+	1
Pav-miR6263	Pm025348	3.0	7591	1	21	16	36	UCCCACUCCCCUUUUAUCCAC	::::.:::::::: ::::	AGAGAUAGAAGGGGAGAGGGA	Cleavage	locus=Pa8:432396:433719:+	1
Pav-miR6263	Pm010072	3.0	10862	1	21	483	503	UCCCACUCCCCUUUUAUCCAC	:.:.::.::::::::::.	CAAGGUGAAGGGGGAGUGGGG	Cleavage	locus=Pa3:2381503:2382268:+	1
Pav-miR6263	Pm002563	3.0	11305	1	21	26	46	UCCCACUCCCCUUUUAUCCAC	::: :.:::::::::: ::	UGGGAGAGAAGGGGAGUGAGA	Cleavage	locus=Pa1:20267533:20270459:+	1
Pav-miR6263	Pm008734	3.0	15554	1	21	386	406	UCCCACUCCCCUUUUAUCCAC	::: ::::::: ::::::.	UAGGAGAAAAGGGAAGUGGGG	Cleavage	locus=Pa2:35549409:35550035:+	1
Pav-miR6263	Pm017014	3.0	16352	1	21	328	348	UCCCACUCCCCUUUUAUCCAC	: ::: .::::::::::: ::	GAGGAGGAAAGGGGAGUGAGA	Cleavage	locus=Pa5:6963577:6970358:+	1
Pav-miR6267a	Pm020739	3.0	15729	1	21	588	608	UUAGAGAGUUGGUACACAAGU	:: :: ::::..:::::::	GAUUCUGGACCAGUUCUCUAA	Cleavage	locus=Pa6:4681342:4683001:+	1
Pav-miR6267a	Pm010399	3.0	17379	1	21	514	534	UUAGAGAGUUGGUACACAAGU	..:::::::::: .::::::	GUUUGUGUACCAUUUCUCUAU	Cleavage	locus=Pa3:4245968:4249694:-	1
Pav-miR6267a	Pm005353	3.0	17854	1	21	1130	1150	UUAGAGAGUUGGUACACAAGU	:.:::: :: :::::.:::::	AUUUGUCUAACAACUUUCUAA	Cleavage	locus=Pa2:10588638:10594457:-	1
Pav-miR6267a	Pm004761	2.5	18.36	1	21	2003	2023	UUAGAGAGUUGGUACACAAGU	:::::::: :..:::::::	CAUUGUGUACAAGUUCUCUAA	Translation	locus=Pa2:7020662:7030401:+	1
Pav-miR6267c-3p	Pm002079	2.5	9945	1	21	916	936	UAGAGAGGUGGUCAGCAAUGU	:::::::.::.::::.::	UAUUUGCUGAUCAUCUCUUUA	Cleavage	locus=Pa1:16445226:16447023:-	1
Pav-miR6267c-3p	Pm017128	3.0	15454	1	21	796	816	UAGAGAGGUGGUCAGCAAUGU	:..::::: :::::.:.::::	AUGUUGCUCACCACUUUUCUA	Cleavage	locus=Pa5:8297642:8299986:-	1
Pav-miR6267c-3p	Pm021545	3.0	17368	1	21	392	412	UAGAGAGGUGGUCAGCAAUGU	:::::::::.:::.::: ::.	ACAUUGCUGGCCAUCUCCCUG	Cleavage	locus=Pa6:9559777:9563182:+	1
Pav-miR6267c-3p	Pm003825	3.0	17635	1	21	296	316	UAGAGAGGUGGUCAGCAAUGU	..::: ::.:.::::::::.	UUGUUGGUGGCUACCUCUCUG	Cleavage	locus=Pa2:532898:536140:-	1
Pav-miR6267c-3p	Pm025953	3.0	18015	1	21	269	289	UAGAGAGGUGGUCAGCAAUGU	:::: :::::::.::::.:	UCAUUUCUGACCAUCUCUUUC	Cleavage	locus=Pa8:6680214:6682908:-	1
Pav-miR6267c-3p	Pm026064	3.0	18579	1	21	1376	1396	UAGAGAGGUGGUCAGCAAUGU	:::::: :: :::::::::.	UCAUUGCAGAGCACCUCUCUG	Translation	locus=Pa8:7481694:7484694:+	1
Pav-miR6274a	Pm010267	2.5	8094	1	21	150	170	UUAUUGGUCGGAGAUAGCACU	: ::::.::: ::::.:::::	AAUGCUGUCUGCGACUAAUAA	Translation	locus=Pa3:3548945:3553249:-	1
Pav-miR6274a	Pm010267	3.0	8094	1	21	150	170	UUAUUGGUCGGGGAUAGCAAA	::::.::. ::::.:::::	AAUGCUGUCUGCGACUAAUAA	Translation	locus=Pa3:3548945:3553249:-	2
Pav-miR6274a	Pm018307	1.5	11.81	1	21	5	25	UUAUUGGUCGGGGAUAGCAAA	::::::::::.::.:.:::::	UUUGCUAUCCUCGGCUAAUAA	Cleavage	locus=Pa5:17496623:17496808:+	1
Pav-miR6274a	Pm018307	3.0	11.81	1	21	5	25	UUAUUGGUCGGAGAUAGCACU	::::::: .::.:.:::::	UUUGCUAUCCUCGGCUAAUAA	Cleavage	locus=Pa5:17496623:17496808:+	1
Pav-miR6274a	Pm008834	3.0	13765	1	21	200	220	UUAUUGGUCGGAGAUAGCACU	: ::: :::::: :.::::::	AUUGCCAUCUCCAAUCAAUAA	Cleavage	locus=Pa2:36524417:36524923:-	1
Pav-miR6274a	Pm021761	3.0	15632	1	21	30	50	UUAUUGGUCGGAGAUAGCACU	::::::::::..:.:::: ::	AGUGCUAUCUUUGGCCAAAAA	Cleavage	locus=Pa6:11120869:11122358:+	1
Pav-miR6274a	Pm021655	2.5	15983	1	21	805	825	UUAUUGGUCGGAGAUAGCACU	: : ::.::::::::::.:.:	AAUUCUGUCUCCGACCAGUGA	Cleavage	locus=Pa6:10352191:10355053:+	1
Pav-miR6274a	Pm021655	3.0	15983	1	21	805	825	UUAUUGGUCGGGGAUAGCAAA	: ::.::.:::::::.:.:	AAUUCUGUCUCCGACCAGUGA	Cleavage	locus=Pa6:10352191:10355053:+	1
Pav-miR6274a	Pm006595	3.0	19954	1	21	379	399	UUAUUGGUCGGGGAUAGCAAA	::::::: :::::.:::::	GUUGCUAUGCCCGAUCAAUAU	Cleavage	locus=Pa2:17818199:17819782:+	1
Pav-miR6283	Pm025348	3.0	7591	1	21	16	36	UCCCACUCCCCUUUUAUCCAC	::::.:::::::: ::::	AGAGAUAGAAGGGGAGAGGGA	Cleavage	locus=Pa8:432396:433719:+	1
Pav-miR6283	Pm010072	3.0	10862	1	21	483	503	UCCCACUCCCCUUUUAUCCAC	:.:.::.::::::::::.	CAAGGUGAAGGGGGAGUGGGG	Cleavage	locus=Pa3:2381503:2382268:+	1
Pav-miR6283	Pm002563	3.0	11305	1	21	26	46	UCCCACUCCCCUUUUAUCCAC	::: :.:::::::::: ::	UGGGAGAGAAGGGGAGUGAGA	Cleavage	locus=Pa1:20267533:20270459:+	1
Pav-miR6283	Pm008734	3.0	15554	1	21	386	406	UCCCACUCCCCUUUUAUCCAC	::: ::::::: ::::::.	UAGGAGAAAAGGGAAGUGGGG	Cleavage	locus=Pa2:35549409:35550035:+	1
Pav-miR6283	Pm017014	3.0	16352	1	21	328	348	UCCCACUCCCCUUUUAUCCAC	: ::: .::::::::::: ::	GAGGAGGAAAGGGGAGUGAGA	Cleavage	locus=Pa5:6963577:6970358:+	1
Pav-miR6293	Pm018606	3.0	8662	1	21	958	978	UAAGAGGUUGAUGACUAAAAC	: :::::. :::::::::::	UUCUUAGUUUUCAACCUCUUA	Cleavage	locus=Pa5:19479003:19482235:-	1
Pav-miR6293	Pm027416	3.0	13091	1	21	157	177	UAAGAGGUUGAUGACUAAAAC	::: ::::::::.::::.	CAUUUCCUCAUCAACUUCUUG	Cleavage	locus=Pa8:15116943:15117134:-	1
Pav-miR7122a-5p	Pm000759	3.0	12393	1	22	326	347	UUAUACAAUGAAAUGACGGCCG	: :::::::: ::::: :::::	CUGCCGUCAUCUCAUUAUAUAA	Cleavage	locus=Pa1:4594371:4596440:-	1
Pav-miR7122a-5p	Pm000941	2.0	12786	1	22	326	347	UUAUACAAUGAAAUGACGGCCG	:::::::::: ::.::::::::	CGGCCGUCAUCUCGUUGUAUAA	Cleavage	locus=Pa1:5748583:5750415:-	1
Pav-miR7122a-5p	Pm000941	3.0	12786	1	21	327	347	UUAUACAAUGAAAUCACGGCC	:::::: :: ::.::::::::	GGCCGUCAUCUCGUUGUAUAA	Cleavage	locus=Pa1:5748583:5750415:-	1
Pav-miR7122a-5p	Pm000941	3.0	12786	1	21	327	347	UUAUACAAUGAAAUCACGGCC	:::::: :: ::.::::::::	GGCCGUCAUCUCGUUGUAUAA	Cleavage	locus=Pa1:5748583:5750415:-	1
Pav-miR7122a-5p	Pm000972	3.0	13077	1	22	323	344	UUAUACAAUGAAAUGACGGCCG	: :::::::: :: ::::::::	CAGCCGUCAUCUCCUUGUAUAA	Cleavage	locus=Pa1:6025929:6027749:+	1
Pav-miR7122a-5p	Pm001820	3.0	14661	1	22	956	977	UUAUACAAUGAAAUGACGGCCG	:.:: :::::::::: ::::	GUGUCGGCAUUUCAUUGGAUAA	Cleavage	locus=Pa1:13926755:13928478:-	1
Pav-miR7122a-5p	Pm000772	1.5	16244	1	22	326	347	UUAUACAAUGAAAUGACGGCCG	:::::::::: :::::::::::	CGGCCGUCAUCUCAUUGUAUAA	Cleavage	locus=Pa1:4685519:4687105:-	1
Pav-miR7122a-5p	Pm000772	2.5	16244	1	21	327	347	UUAUACAAUGAAAUCACGGCC	:::::: :: :::::::::::	GGCCGUCAUCUCAUUGUAUAA	Cleavage	locus=Pa1:4685519:4687105:-	1
Pav-miR7122a-5p	Pm000772	2.5	16244	1	21	327	347	UUAUACAAUGAAAUCACGGCC	:::::: :: :::::::::::	GGCCGUCAUCUCAUUGUAUAA	Cleavage	locus=Pa1:4685519:4687105:-	1
Pav-miR7122a-5p	Pm000758	3.0	16353	1	22	326	347	UUAUACAAUGAAAUGACGGCCG	:::::::::: :::::: ::::	CGGCCGUCAUCUCAUUGCAUAA	Cleavage	locus=Pa1:4590028:4591968:-	1
Pav-miR7122a-5p	Pm017305	3.0	16441	1	22	71	92	UUAUACAAUGAAAUGACGGCCG	:.: ::::::.::::.:.:	ACACUGGCAUUUCGUUGUGUGA	Cleavage	locus=Pa5:10004388:10009953:+	1
Pav-miR7122a-5p	Pm002411	3.0	16907	1	21	477	497	UUAUACAAUGAAAUCACGGCC	:.:: : :::::::::::.:	CGUCGAGUUUUCAUUGUAUGA	Cleavage	locus=Pa1:19347590:19348665:-	1
Pav-miR7122a-5p	Pm002411	3.0	16907	1	21	477	497	UUAUACAAUGAAAUCACGGCC	:.:: : :::::::::::.:	CGUCGAGUUUUCAUUGUAUGA	Cleavage	locus=Pa1:19347590:19348665:-	1
Pav-miR7122a-5p	Pm000778	1.5	17184	1	22	326	347	UUAUACAAUGAAAUGACGGCCG	:::::::::: :::::::::::	CGGCCGUCAUCUCAUUGUAUAA	Cleavage	locus=Pa1:4724612:4726447:-	1
Pav-miR7122a-5p	Pm000778	2.5	17184	1	21	327	347	UUAUACAAUGAAAUCACGGCC	:::::: :: :::::::::::	GGCCGUCAUCUCAUUGUAUAA	Cleavage	locus=Pa1:4724612:4726447:-	1
Pav-miR7122a-5p	Pm000778	2.5	17184	1	21	327	347	UUAUACAAUGAAAUCACGGCC	:::::: :: :::::::::::	GGCCGUCAUCUCAUUGUAUAA	Cleavage	locus=Pa1:4724612:4726447:-	1
Pav-miR7122a-5p	Pm000840	2.0	17493	1	22	326	347	UUAUACAAUGAAAUGACGGCCG	:::::::::: :::::::.:::	CGGCCGUCAUCUCAUUGUGUAA	Cleavage	locus=Pa1:5104304:5106195:+	1
Pav-miR7122a-5p	Pm000840	3.0	17493	1	21	327	347	UUAUACAAUGAAAUCACGGCC	:::::: :: :::::::.:::	GGCCGUCAUCUCAUUGUGUAA	Cleavage	locus=Pa1:5104304:5106195:+	1
Pav-miR7122a-5p	Pm000840	3.0	17493	1	21	327	347	UUAUACAAUGAAAUCACGGCC	:::::: :: :::::::.:::	GGCCGUCAUCUCAUUGUGUAA	Cleavage	locus=Pa1:5104304:5106195:+	1
Pav-miR7122a-5p	Pm018709	2.5	17642	1	22	1136	1157	UUAUACAAUGAAAUGACGGCCG	:::.::::..::::::::	CCAACGUUAUUUUGUUGUAUAA	Cleavage	locus=Pa5:20163879:20170570:+	1
Pav-miR7122a-5p	Pm018709	3.0	17642	1	21	1137	1157	UUAUACAAUGAAAUCACGGCC	::: ::::..::::::::	CAACGUUAUUUUGUUGUAUAA	Cleavage	locus=Pa5:20163879:20170570:+	1
Pav-miR7122a-5p	Pm018709	3.0	17642	1	21	1137	1157	UUAUACAAUGAAAUCACGGCC	::: ::::..::::::::	CAACGUUAUUUUGUUGUAUAA	Cleavage	locus=Pa5:20163879:20170570:+	1
Pav-miR7122a-5p	Pm023007	3.0	18389	1	22	482	503	UUAUACAAUGAAAUGACGGCCG	:::: ::::::.::: ::::	AUGCCGGCAUUUCGUUGGAUAA	Cleavage	locus=Pa7:1265514:1266172:-	1
Pav-miR7122a-5p	Pm000937	3.0	18979	1	22	326	347	UUAUACAAUGAAAUGACGGCCG	:::::::::: :: ::::::::	CGGCCGUCAUCUCCUUGUAUAA	Cleavage	locus=Pa1:5717408:5718895:+	1
Pav-miR7494b	Pm007263	2.5	0.619	1	21	716	736	CUUCUGCUUCUCCAUCUGUGC	: ::::::::::: :::::	CAAAAGAUGGAGAAGAAGAAG	Cleavage	locus=Pa2:22873671:22874614:-	1
Pav-miR7494b	Pm021067	2.5	3539	1	21	269	289	CUUCUGCUUCUCCAUCUGUGC	::::.::::::.: :::::	AAACAGGUGGAGAGGAAGAAG	Cleavage	locus=Pa6:6497771:6499390:+	3
Pav-miR7494b	Pm024430	3.0	5024	1	21	1778	1798	CUUCUGCUUCUCCAUCUGUGC	::.:::::::.:: ::.::	AGACGGAUGGAGGAGGAGGAG	Cleavage	locus=Pa7:12331874:12340873:+	1
Pav-miR7494b	Pm000389	2.5	5787	1	21	41	61	CUUCUGCUUCUCCAUCUGUGC	: ::: : ::::.::::::::	GAACACAAGGAGGAGCAGAAG	Cleavage	locus=Pa1:2415340:2416605:+	3
Pav-miR7494b	Pm001207	3.0	9439	1	21	332	352	CUUCUGCUUCUCCAUCUGUGC	: : ::.:::::::: :::::	GAAGAGGUGGAGAAGGAGAAG	Cleavage	locus=Pa1:7985726:7990639:+	1
Pav-miR7494b	Pm000760	2.5	9501	1	19	1	19	CUUCUGCUUCUCCAUCUGU	:..: :::.::::::::::	AUGGUUGGGGAAGCAGAAG	Cleavage	locus=Pa1:4599348:4600289:-	1
Pav-miR7494b	Pm017638	2.5	9534	1	21	346	366	CUUCUGCUUCUCCAUCUGUGC	: :: :::::.::::::::	AAAGAGUUGGAGGAGCAGAAG	Cleavage	locus=Pa5:12865392:12866096:-	1
Pav-miR7494b	Pm012248	2.5	9683	1	21	485	505	CUUCUGCUUCUCCAUCUGUGC	: ::::::::::: :::::	CAAAAGAUGGAGAAGAAGAAG	Cleavage	locus=Pa3:17917190:17918894:-	1
Pav-miR7494b	Pm026897	2.5	10665	1	21	1571	1591	CUUCUGCUUCUCCAUCUGUGC	.::.::: :.::::::::::	AUACGGAUAGGGAAGCAGAAG	Cleavage	locus=Pa8:12352643:12355926:-	1
Pav-miR7494b	Pm021701	3.0	10709	1	21	857	877	CUUCUGCUUCUCCAUCUGUGC	.:::: : :::::::::::	CAGCAGAGGAAGAAGCAGAAG	Cleavage	locus=Pa6:10690318:10701715:+	1
Pav-miR7494b	Pm013209	2.0	11151	1	21	925	945	CUUCUGCUUCUCCAUCUGUGC	:.. :::::::::::::::.:	GUGGAGAUGGAGAAGCAGAGG	Cleavage	locus=Pa4:2488489:2489592:+	1
Pav-miR7494b	Pm030590	3.0	11497	1	21	509	529	CUUCUGCUUCUCCAUCUGUGC	:::::::::::: :::.:	UAUCAGAUGGAGAAGAAGAGG	Cleavage	locus=scaffold56:918284:924393:-	2
Pav-miR7494b	Pm017303	2.0	11551	1	21	533	553	CUUCUGCUUCUCCAUCUGUGC	: :..:: :::::::::::::	GAAUGGAAGGAGAAGCAGAAG	Cleavage	locus=Pa5:9972392:9979815:-	2
Pav-miR7494b	Pm013428	3.0	11787	1	21	54	74	CUUCUGCUUCUCCAUCUGUGC	: .:::: : :::::::::::	GAGCAGAAGAAGAAGCAGAAG	Cleavage	locus=Pa4:4045479:4053099:-	1
Pav-miR7494b	Pm015778	3.0	12318	1	21	1279	1299	CUUCUGCUUCUCCAUCUGUGC	: ::.:: :::::::::::	CGAGAGGUGAAGAAGCAGAAG	Cleavage	locus=Pa4:21367051:21375874:-	3
Pav-miR7494b	Pm005950	3.0	12452	1	21	167	187	CUUCUGCUUCUCCAUCUGUGC	:::::: :::::::::::	AAACAGAUCCAGAAGCAGAAG	Cleavage	locus=Pa2:13901724:13905604:+	1
Pav-miR7494b	Pm018579	3.0	12662	1	21	682	702	CUUCUGCUUCUCCAUCUGUGC	:: ::::::..:::::::	GAUCAAAUGGAGGGGCAGAAG	Cleavage	locus=Pa5:19352143:19352958:+	1
Pav-miR7494b	Pm013743	3.0	12768	1	21	153	173	CUUCUGCUUCUCCAUCUGUGC	:.::: : :::::::::::	AAAUAGAAGUAGAAGCAGAAG	Cleavage	locus=Pa4:6358701:6359981:-	1
Pav-miR7494b	Pm019291	3.0	12926	1	21	574	594	CUUCUGCUUCUCCAUCUGUGC	: ::::. ::::::: :::::	GGACAGGAGGAGAAGAAGAAG	Cleavage	locus=Pa5:23159364:23160385:+	1
Pav-miR7494b	Pm000257	3.0	13.17	1	21	179	199	CUUCUGCUUCUCCAUCUGUGC	::. .::::::::.:::::.:	GCGAGGAUGGAGAGGCAGAGG	Cleavage	locus=Pa1:1593200:1601280:+	1
Pav-miR7494b	Pm012864	3.0	13522	1	21	558	578	CUUCUGCUUCUCCAUCUGUGC	: .:::. :::::::.::.::	GAGCAGGAGGAGAAGUAGGAG	Cleavage	locus=Pa4:148861:149959:-	1
Pav-miR7494b	Pm000778	2.5	13528	1	21	950	970	CUUCUGCUUCUCCAUCUGUGC	: :..: :::.::::::::::	GGAUGGUUGGGGAAGCAGAAG	Cleavage	locus=Pa1:4724612:4726447:-	2
Pav-miR7494b	Pm000776	2.0	13557	1	21	281	301	CUUCUGCUUCUCCAUCUGUGC	: :..: ::::::::::::::	GGAUGGUUGGAGAAGCAGAAG	Cleavage	locus=Pa1:4712677:4713018:-	1
Pav-miR7494b	Pm014195	3.0	14738	1	21	106	126	CUUCUGCUUCUCCAUCUGUGC	:.. :: ::::::::::::.:	GUGGAGUUGGAGAAGCAGAGG	Cleavage	locus=Pa4:10418704:10418946:-	1
Pav-miR7494b	Pm011129	3.0	14881	1	21	836	856	CUUCUGCUUCUCCAUCUGUGC	.:. :::: :::::::::::	AUAUUGAUGCAGAAGCAGAAG	Cleavage	locus=Pa3:9169197:9170496:-	1
Pav-miR7494b	Pm000758	2.5	15057	1	21	998	1018	CUUCUGCUUCUCCAUCUGUGC	: :..: :::.::::::::::	GGAUGGUUGGGGAAGCAGAAG	Cleavage	locus=Pa1:4590028:4591968:-	2
Pav-miR7494b	Pm000564	2.5	15.73	1	21	656	676	CUUCUGCUUCUCCAUCUGUGC	: : ::::::.::::..::::	GGAGAGAUGGGGAAGUGGAAG	Cleavage	locus=Pa1:3487175:3489252:+	1
Pav-miR7494b	Pm011126	3.0	15928	1	21	845	865	CUUCUGCUUCUCCAUCUGUGC	.:. :::: :::::::::::	AUAUUGAUGCAGAAGCAGAAG	Cleavage	locus=Pa3:9162270:9163586:-	1
Pav-miR7494b	Pm009267	3.0	15929	1	21	118	138	CUUCUGCUUCUCCAUCUGUGC	:.. :: ::::::::::::.:	GUGGAGUUGGAGAAGCAGAGG	Cleavage	locus=Pa2:39824096:39827336:-	1
Pav-miR7494b	Pm008443	1.5	16078	1	21	2203	2223	CUUCUGCUUCUCCAUCUGUGC	:::: :::::::::::::.:	CCACAAAUGGAGAAGCAGAGG	Cleavage	locus=Pa2:33214210:33219427:-	2
Pav-miR7494b	Pm011413	2.0	16332	1	21	526	546	CUUCUGCUUCUCCAUCUGUGC	..: :::::::::::::::	CAGUAUAUGGAGAAGCAGAAG	Cleavage	locus=Pa3:10939749:10941776:+	1
Pav-miR7494b	Pm000772	2.5	16401	1	21	950	970	CUUCUGCUUCUCCAUCUGUGC	: :..: :::.::::::::::	GGAUGGUUGGGGAAGCAGAAG	Cleavage	locus=Pa1:4685519:4687105:-	2
Pav-miR7494b	Pm010230	3.0	16551	1	21	487	507	CUUCUGCUUCUCCAUCUGUGC	:.. :: ::::::::::::.:	GUGGAGUUGGAGAAGCAGAGG	Cleavage	locus=Pa3:3334900:3335559:-	2
Pav-miR7494b	Pm026014	2.5	16832	1	21	511	531	CUUCUGCUUCUCCAUCUGUGC	..:::::::::::: :::.:	UUGCAGAUGGAGAAGGAGAGG	Cleavage	locus=Pa8:7125218:7125952:-	1
Pav-miR7494b	Pm000782	2.5	16929	1	21	389	409	CUUCUGCUUCUCCAUCUGUGC	: :..: :::.::::::::::	GGAUGGUUGGGGAAGCAGAAG	Cleavage	locus=Pa1:4750460:4751791:-	1
Pav-miR7494b	Pm000854	3.0	17.49	1	21	247	267	CUUCUGCUUCUCCAUCUGUGC	.:::: : :::::::::::	AGGCAGAGGCAGAAGCAGAAG	Cleavage	locus=Pa1:5169199:5170406:-	1
Pav-miR7494b	Pm014978	2.5	17563	1	21	490	510	CUUCUGCUUCUCCAUCUGUGC	::::::::.::::::::	UGGAAGAUGGAGGAGCAGAAG	Cleavage	locus=Pa4:16676439:16679682:+	1
Pav-miR7494b	Pm000759	2.5	18048	1	21	950	970	CUUCUGCUUCUCCAUCUGUGC	: :..: :::.::::::::::	GGAUGGUUGGGGAAGCAGAAG	Cleavage	locus=Pa1:4594371:4596440:-	2
Pav-miR7494b	Pm020767	3.0	18152	1	21	778	798	CUUCUGCUUCUCCAUCUGUGC	...::::::::.::::::	AGGUGGAUGGAGAGGCAGAAU	Cleavage	locus=Pa6:4816813:4818765:+	2
Pav-miR7494b	Pm013090	3.0	18235	1	21	308	328	CUUCUGCUUCUCCAUCUGUGC	: : .:::: :::::::::::	GGAGGGAUGUAGAAGCAGAAG	Cleavage	locus=Pa4:1643526:1646338:+	1
Pav-miR7494b	Pm013092	3.0	18235	1	21	308	328	CUUCUGCUUCUCCAUCUGUGC	: : .:::: :::::::::::	GGAGGGAUGUAGAAGCAGAAG	Cleavage	locus=Pa4:1653290:1656102:+	1
Pav-miR7494b	Pm027274	3.0	18547	1	21	43	63	CUUCUGCUUCUCCAUCUGUGC	:::: ::::::.:: :::::	UCACAAAUGGAGGAGAAGAAG	Cleavage	locus=Pa8:14398931:14402356:+	1
Pav-miR7494b	Pm013190	3.0	18791	1	21	332	352	CUUCUGCUUCUCCAUCUGUGC	::::::::::::::::	AGCUUGAUGGAGAAGCAGAAG	Cleavage	locus=Pa4:2381121:2381741:-	3
Pav-miR7494b	Pm024810	3.0	19.3	1	21	265	285	CUUCUGCUUCUCCAUCUGUGC	:: ::::::::::::::	AAGAAGCUGGAGAAGCAGAAG	Cleavage	locus=Pa7:14429525:14430247:+	1
Pav-miR7494b	Pm020566	3.0	19501	1	21	226	246	CUUCUGCUUCUCCAUCUGUGC	..:::: : :::::::::::	UUGCAGAAGCAGAAGCAGAAG	Cleavage	locus=Pa6:3702946:3704218:+	1
Pav-miR7494b	Pm026409	2.5	19764	1	21	5204	5224	CUUCUGCUUCUCCAUCUGUGC	::: ::::::::::::.:	CGACAAAUGGAGAAGCAGGAA	Cleavage	locus=Pa8:9686166:9695145:-	2
Pav-miR8126-5p	Pm019574	3.0	13.32	1	21	2997	3017	UUCUGAGUCAGAUUACUGAAU	:..::::::::::::. ::	UAUUGGUAAUCUGACUCGUAA	Cleavage	locus=Pa5:24666691:24681872:+	1
Pav-miR8126-5p	Pm024676	3.0	15602	1	21	680	700	UUCUGAGUCAGAUUACUGAAU	:::::::.: ::::::::	AGGCAGUAAUUUUACUCAGAA	Cleavage	locus=Pa7:13690612:13692198:+	1
Pav-miR8126-5p	Pm021570	2.0	16206	1	21	3726	3746	UUCUGAGUCAGAUUACUGAAU	:::::::.::::::.:::	GCACAGUAAUUUGACUCGGAA	Cleavage	locus=Pa6:9709304:9724718:-	1
Pav-miR8126-5p	Pm010783	3.0	16364	1	21	2724	2744	UUCUGAGUCAGAUUACUGAAU	::: : :::.::.:::::::	UUUCCGAAAUUUGGCUCAGAA	Cleavage	locus=Pa3:6730732:6737454:-	1
Pav-miR8128-3p	Pm020059	3.0	9028	1	21	90	110	UUGUCGGGAUCGAUCUAAUCC	: : :: :::::::::::::	CGCUAAGCUCGAUCCCGACAA	Cleavage	locus=Pa6:950745:951789:+	1
Pav-miR8128-3p	Pm020475	3.0	10687	1	21	282	302	UUGUCGGGAUCGAUCUAAUCC	::: :: :::::::..:::::	GGAGUAUAUCGAUCUUGACAA	Cleavage	locus=Pa6:3166063:3167295:+	1
Pav-miR8128-3p	Pm022076	3.0	13592	1	21	548	568	UUGUCGGGAUCGAUCUAAUCC	: :.:::::::.::::..:	UCAAUGGAUCGAUUCCGAUGA	Cleavage	locus=Pa6:13653815:13656140:-	1
Pav-miR8128-3p	Pm028746	3.0	18705	1	21	782	802	UUGUCGGGAUCGAUCUAAUCC	: :.:::.::::.::.:::	CCACUGGAUUGAUCUCGGCAA	Cleavage	locus=scaffold162:999154:1002976:-	1
Pav-miR8128-3p	Pm029147	3.0	19371	1	21	312	332	UUGUCGGGAUCGAUCUAAUCC	:: ::.:::.:::.::.::	CUAUGAGGUCGGUCCUGAUAA	Cleavage	locus=scaffold205:1659617:1661631:-	1
Pav-miR8128-5p	Pm029136	2.5	13.18	1	21	798	818	AUUAGACCUCUCCCGACGAAA	::::.: :.::::::::::	AAUCGUUGUGGGAGGUCUAAU	Cleavage	locus=scaffold205:1595468:1596584:-	1
Pav-miR8128-5p	Pm028255	3.0	18401	1	21	426	446	AUUAGACCUCUCCCGACGAAA	: :::: :::. :::::::::	UCUCGUAGGGGAAGGUCUAAU	Translation	locus=scaffold106:29386:32954:+	1
Pav-miR11309	Pm002268	3.0	9441	1	21	330	350	ACUAUUUGGUAUGCCGUUGGC	:.:::::: :::::::::	AGCGACGGCAGACCAAAUAGA	Translation	locus=Pa1:18226101:18230767:-	1
Pav-miR11309	Pm021508	3.0	15601	1	21	973	993	ACUAUUUGGUAUGCCGUUGGC	:.:::.:::.:::::.::	UUGAGCGGUAUAUCAAAUGGU	Cleavage	locus=Pa6:9246856:9251605:+	1
Pav-miR11309	Pm021499	3.0	15904	1	21	376	396	ACUAUUUGGUAUGCCGUUGGC	:.:::.:::.:::::.::	UUGAGCGGUAUAUCAAAUGGU	Cleavage	locus=Pa6:9187925:9189220:+	1
Pav-miR11309	Pm021766	2.5	17.78	1	21	730	750	ACUAUUUGGUAUGCCGUUGGC	::: ::::: :::::::::	UACAAAGGCAUCCCAAAUAGU	Translation	locus=Pa6:11158746:11161052:+	1
Pav-miR11309	Pm021770	2.5	17.78	1	21	892	912	ACUAUUUGGUAUGCCGUUGGC	::: ::::: :::::::::	UACAAAGGCAUCCCAAAUAGU	Translation	locus=Pa6:11168052:11170346:+	1
Pav-miR11309	Pm003124	3.0	19.87	1	21	2077	2097	ACUAUUUGGUAUGCCGUUGGC	.:::: :.:::::::::: :	AUCAACAGUAUACCAAAUAUU	Cleavage	locus=Pa1:23267488:23270304:+	1
								20>UPE
								3>Expectation

## Sheet: Supplementary Table S7
Table S7 Search of new miRNAs targets in Prunus mume.
Name	Target Acc.	Expectation	UPE	miRNA start	miRNA end	Target start	Target end	miRNA aligned fragment	Alignment	Target aligned fragment	Inhibition	Target position	Multiplicity
miRn1	Pm004810	2.5	17534	1	21	2461	2481	CAUAGGAUGCUUAGGAAACUU	:::::: ..::::::::::	CUGUUUCCAGGGCAUCCUAUG	Cleavage	locus=Pa2:7301315:7304366:+	1
miRn3a	Pm030618	3.0	9736	1	21	924	944	UUUUCUGAAGCAUUUGGCAUC	:: ::::::: :::::::.::	GAAGCCAAAUUCUUCAGAGAA	Translation	locus=scaffold56:1067896:1070737:+	1
miRn3a	Pm027317	2.5	10441	1	21	2282	2302	UUUUCUGAAGCAUUUGGCAUC	:.: ::::::::::::::.:	GGUUACAAAUGCUUCAGAAGA	Cleavage	locus=Pa8:14621918:14627439:+	1
miRn3a	Pm011427	3.0	11631	1	21	1534	1554	UUUUCUGAAGCAUUUGGCAUC	.:::::: :::::::::: :	AGUGCCAAUUGCUUCAGAAUA	Cleavage	locus=Pa3:11056813:11059053:-	1
miRn3a	Pm015731	3.0	12824	1	21	4508	4528	UUUUCUGAAGCAUUUGGCAUC	:.: ::::: :.:::::::::	GGUUCCAAAAGUUUCAGAAAA	Cleavage	locus=Pa4:21135334:21148295:-	1
miRn3a	Pm004254	3.0	12916	1	21	3501	3521	UUUUCUGAAGCAUUUGGCAUC	::::::::: .::::::::	CAUGCCAAAUUUUUCAGAAAU	Translation	locus=Pa2:3551727:3564470:-	1
miRn3a	Pm022190	2.0	14264	1	21	102	122	UUUUCUGAAGCAUUUGGCAUC	:::::::::.:::: ::::	AUUGCCAAAUGUUUCACAAAA	Cleavage	locus=Pa6:14956623:14959446:-	1
miRn3a	Pm027514	3.0	17274	1	21	1231	1250	UUUUCUGAAGCAUUUGGCAUC	:.::: :.::::::.::::::	GGUGC-AGAUGCUUUAGAAAA	Cleavage	locus=Pa8:15655495:15659005:+	1
miRn3a	Pm025987	3.0	18106	1	21	1710	1730	UUUUCUGAAGCAUUUGGCAUC	: ::.::: :::::::::::	UAAGCUAAAGGCUUCAGAAAA	Cleavage	locus=Pa8:6911353:6916642:+	1
miRn3a	Pm007989	3.0	18865	1	21	638	658	UUUUCUGAAGCAUUUGGCAUC	.:::::::::::: ::::.	UGUGCCAAAUGCUUGAGAAGC	Cleavage	locus=Pa2:30056910:30059859:-	1
miRn3a	Pm026050	3.0	19524	1	21	2271	2291	UUUUCUGAAGCAUUUGGCAUC	:::: ::::::::::: :::.	GAUGGCAAAUGCUUCACAAAG	Cleavage	locus=Pa8:7390332:7394191:-	1
miRn3a	Pm015307	3.0	19905	1	21	1152	1172	UUUUCUGAAGCAUUUGGCAUC	:: ::::::::.::.:::	AGAGCAAAAUGCUUUAGGAAA	Cleavage	locus=Pa4:18730751:18732928:+	1
miRn3b	Pm030618	3.0	9736	1	21	924	944	UUUUCUGAAGCAUUUGGCAUC	:: ::::::: :::::::.::	GAAGCCAAAUUCUUCAGAGAA	Translation	locus=scaffold56:1067896:1070737:+	1
miRn3b	Pm027317	2.5	10441	1	21	2282	2302	UUUUCUGAAGCAUUUGGCAUC	:.: ::::::::::::::.:	GGUUACAAAUGCUUCAGAAGA	Cleavage	locus=Pa8:14621918:14627439:+	1
miRn3b	Pm011427	3.0	11631	1	21	1534	1554	UUUUCUGAAGCAUUUGGCAUC	.:::::: :::::::::: :	AGUGCCAAUUGCUUCAGAAUA	Cleavage	locus=Pa3:11056813:11059053:-	1
miRn3b	Pm015731	3.0	12824	1	21	4508	4528	UUUUCUGAAGCAUUUGGCAUC	:.: ::::: :.:::::::::	GGUUCCAAAAGUUUCAGAAAA	Cleavage	locus=Pa4:21135334:21148295:-	1
miRn3b	Pm004254	3.0	12916	1	21	3501	3521	UUUUCUGAAGCAUUUGGCAUC	::::::::: .::::::::	CAUGCCAAAUUUUUCAGAAAU	Translation	locus=Pa2:3551727:3564470:-	1
miRn3b	Pm022190	2.0	14264	1	21	102	122	UUUUCUGAAGCAUUUGGCAUC	:::::::::.:::: ::::	AUUGCCAAAUGUUUCACAAAA	Cleavage	locus=Pa6:14956623:14959446:-	1
miRn3b	Pm027514	3.0	17274	1	21	1231	1250	UUUUCUGAAGCAUUUGGCAUC	:.::: :.::::::.::::::	GGUGC-AGAUGCUUUAGAAAA	Cleavage	locus=Pa8:15655495:15659005:+	1
miRn3b	Pm025987	3.0	18106	1	21	1710	1730	UUUUCUGAAGCAUUUGGCAUC	: ::.::: :::::::::::	UAAGCUAAAGGCUUCAGAAAA	Cleavage	locus=Pa8:6911353:6916642:+	1
miRn3b	Pm007989	3.0	18865	1	21	638	658	UUUUCUGAAGCAUUUGGCAUC	.:::::::::::: ::::.	UGUGCCAAAUGCUUGAGAAGC	Cleavage	locus=Pa2:30056910:30059859:-	1
miRn3b	Pm026050	3.0	19524	1	21	2271	2291	UUUUCUGAAGCAUUUGGCAUC	:::: ::::::::::: :::.	GAUGGCAAAUGCUUCACAAAG	Cleavage	locus=Pa8:7390332:7394191:-	1
miRn3b	Pm015307	3.0	19905	1	21	1152	1172	UUUUCUGAAGCAUUUGGCAUC	:: ::::::::.::.:::	AGAGCAAAAUGCUUUAGGAAA	Cleavage	locus=Pa4:18730751:18732928:+	1
miRn3c	Pm030618	3.0	9736	1	21	924	944	UUUUCUGAAGCAUUUGGCAUC	:: ::::::: :::::::.::	GAAGCCAAAUUCUUCAGAGAA	Translation	locus=scaffold56:1067896:1070737:+	1
miRn3c	Pm027317	2.5	10441	1	21	2282	2302	UUUUCUGAAGCAUUUGGCAUC	:.: ::::::::::::::.:	GGUUACAAAUGCUUCAGAAGA	Cleavage	locus=Pa8:14621918:14627439:+	1
miRn3c	Pm011427	3.0	11631	1	21	1534	1554	UUUUCUGAAGCAUUUGGCAUC	.:::::: :::::::::: :	AGUGCCAAUUGCUUCAGAAUA	Cleavage	locus=Pa3:11056813:11059053:-	1
miRn3c	Pm015731	3.0	12824	1	21	4508	4528	UUUUCUGAAGCAUUUGGCAUC	:.: ::::: :.:::::::::	GGUUCCAAAAGUUUCAGAAAA	Cleavage	locus=Pa4:21135334:21148295:-	1
miRn3c	Pm004254	3.0	12916	1	21	3501	3521	UUUUCUGAAGCAUUUGGCAUC	::::::::: .::::::::	CAUGCCAAAUUUUUCAGAAAU	Translation	locus=Pa2:3551727:3564470:-	1
miRn3c	Pm022190	2.0	14264	1	21	102	122	UUUUCUGAAGCAUUUGGCAUC	:::::::::.:::: ::::	AUUGCCAAAUGUUUCACAAAA	Cleavage	locus=Pa6:14956623:14959446:-	1
miRn3c	Pm027514	3.0	17274	1	21	1231	1250	UUUUCUGAAGCAUUUGGCAUC	:.::: :.::::::.::::::	GGUGC-AGAUGCUUUAGAAAA	Cleavage	locus=Pa8:15655495:15659005:+	1
miRn3c	Pm025987	3.0	18106	1	21	1710	1730	UUUUCUGAAGCAUUUGGCAUC	: ::.::: :::::::::::	UAAGCUAAAGGCUUCAGAAAA	Cleavage	locus=Pa8:6911353:6916642:+	1
miRn3c	Pm007989	3.0	18865	1	21	638	658	UUUUCUGAAGCAUUUGGCAUC	.:::::::::::: ::::.	UGUGCCAAAUGCUUGAGAAGC	Cleavage	locus=Pa2:30056910:30059859:-	1
miRn3c	Pm026050	3.0	19524	1	21	2271	2291	UUUUCUGAAGCAUUUGGCAUC	:::: ::::::::::: :::.	GAUGGCAAAUGCUUCACAAAG	Cleavage	locus=Pa8:7390332:7394191:-	1
miRn3c	Pm015307	3.0	19905	1	21	1152	1172	UUUUCUGAAGCAUUUGGCAUC	:: ::::::::.::.:::	AGAGCAAAAUGCUUUAGGAAA	Cleavage	locus=Pa4:18730751:18732928:+	1
miRn3d	Pm030618	3.0	9736	1	21	924	944	UUUUCUGAAGCAUUUGGCAUC	:: ::::::: :::::::.::	GAAGCCAAAUUCUUCAGAGAA	Translation	locus=scaffold56:1067896:1070737:+	1
miRn3d	Pm027317	2.5	10441	1	21	2282	2302	UUUUCUGAAGCAUUUGGCAUC	:.: ::::::::::::::.:	GGUUACAAAUGCUUCAGAAGA	Cleavage	locus=Pa8:14621918:14627439:+	1
miRn3d	Pm011427	3.0	11631	1	21	1534	1554	UUUUCUGAAGCAUUUGGCAUC	.:::::: :::::::::: :	AGUGCCAAUUGCUUCAGAAUA	Cleavage	locus=Pa3:11056813:11059053:-	1
miRn3d	Pm015731	3.0	12824	1	21	4508	4528	UUUUCUGAAGCAUUUGGCAUC	:.: ::::: :.:::::::::	GGUUCCAAAAGUUUCAGAAAA	Cleavage	locus=Pa4:21135334:21148295:-	1
miRn3d	Pm004254	3.0	12916	1	21	3501	3521	UUUUCUGAAGCAUUUGGCAUC	::::::::: .::::::::	CAUGCCAAAUUUUUCAGAAAU	Translation	locus=Pa2:3551727:3564470:-	1
miRn3d	Pm022190	2.0	14264	1	21	102	122	UUUUCUGAAGCAUUUGGCAUC	:::::::::.:::: ::::	AUUGCCAAAUGUUUCACAAAA	Cleavage	locus=Pa6:14956623:14959446:-	1
miRn3d	Pm027514	3.0	17274	1	21	1231	1250	UUUUCUGAAGCAUUUGGCAUC	:.::: :.::::::.::::::	GGUGC-AGAUGCUUUAGAAAA	Cleavage	locus=Pa8:15655495:15659005:+	1
miRn3d	Pm025987	3.0	18106	1	21	1710	1730	UUUUCUGAAGCAUUUGGCAUC	: ::.::: :::::::::::	UAAGCUAAAGGCUUCAGAAAA	Cleavage	locus=Pa8:6911353:6916642:+	1
miRn3d	Pm007989	3.0	18865	1	21	638	658	UUUUCUGAAGCAUUUGGCAUC	.:::::::::::: ::::.	UGUGCCAAAUGCUUGAGAAGC	Cleavage	locus=Pa2:30056910:30059859:-	1
miRn3d	Pm026050	3.0	19524	1	21	2271	2291	UUUUCUGAAGCAUUUGGCAUC	:::: ::::::::::: :::.	GAUGGCAAAUGCUUCACAAAG	Cleavage	locus=Pa8:7390332:7394191:-	1
miRn3d	Pm015307	3.0	19905	1	21	1152	1172	UUUUCUGAAGCAUUUGGCAUC	:: ::::::::.::.:::	AGAGCAAAAUGCUUUAGGAAA	Cleavage	locus=Pa4:18730751:18732928:+	1
miRn4	Pm019521	3.0	13205	1	21	1371	1391	UUCUUGGAGGCAUGAAGCACC	:::: ::::::. ::::::::	GGUGGUUCAUGUGUCCAAGAA	Cleavage	locus=Pa5:24314817:24318517:-	1
miRn4	Pm010979	2.5	13262	1	21	675	695	UUCUUGGAGGCAUGAAGCACC	:::.:: ::::::::::::	UGUGUUUGAUGCCUCCAAGAU	Cleavage	locus=Pa3:8129028:8130350:-	1
miRn4	Pm015518	3.0	13854	1	21	147	167	UUCUUGGAGGCAUGAAGCACC	:::::..::.:::.::::	UUUGCUUUGUGUCUCUAAGAC	Cleavage	locus=Pa4:19975907:19980482:+	2
miRn4	Pm009738	3.0	15076	1	21	525	545	UUCUUGGAGGCAUGAAGCACC	: : : ::.:::.::::::::	GCUACGUCGUGCUUCCAAGAA	Cleavage	locus=Pa3:702444:703022:-	1
miRn4	Pm010990	3.0	15236	1	21	702	722	UUCUUGGAGGCAUGAAGCACC	:::.:::::::::: ::::	UGUGUUUCAUGCCUCAAAGAU	Cleavage	locus=Pa3:8215947:8217296:-	1
miRn4	Pm019234	3.0	15649	1	21	1320	1340	UUCUUGGAGGCAUGAAGCACC	: : :::::::. ::::::::	GCUUCUUCAUGUGUCCAAGAA	Cleavage	locus=Pa5:22885917:22888733:-	1
miRn4	Pm002238	3.0	17987	1	21	1643	1663	UUCUUGGAGGCAUGAAGCACC	: ::::::: :..:::::::.	GCUGCUUCAGGUUUCCAAGAG	Cleavage	locus=Pa1:17939769:17942920:-	1
miRn4	Pm005024	3.0	18486	1	21	1262	1282	UUCUUGGAGGCAUGAAGCACC	: : ::.::::::.:::::	AAUUCAUCGUGCCUCUAAGAA	Cleavage	locus=Pa2:8773172:8775053:+	1
miRn4	Pm014750	3.0	18491	1	21	200	220	UUCUUGGAGGCAUGAAGCACC	::: ::: :::::::.:.:::	GGUUCUUGAUGCCUCUAGGAA	Cleavage	locus=Pa4:15222574:15224251:-	1
miRn4	Pm005792	2.0	18581	1	21	1077	1097	UUCUUGGAGGCAUGAAGCACC	: :::::::::.:::::::.	UGGGCUUCAUGCUUCCAAGAG	Cleavage	locus=Pa2:13028574:13030313:-	1
miRn4	Pm019238	3.0	18581	1	21	801	821	UUCUUGGAGGCAUGAAGCACC	: : :::::::. ::::::::	GCUUCUUCAUGUGUCCAAGAA	Cleavage	locus=Pa5:22906202:22911811:-	1
miRn4	Pm010978	2.5	19513	1	21	366	386	UUCUUGGAGGCAUGAAGCACC	:::.:: ::::::::::::	UGUGUUUGAUGCCUCCAAGAU	Cleavage	locus=Pa3:8121890:8123008:-	1
miRn4	Pm010976	2.5	19513	1	21	687	707	UUCUUGGAGGCAUGAAGCACC	:::.:: ::::::::::::	UGUGUUUGAUGCCUCCAAGAU	Cleavage	locus=Pa3:8115043:8116374:-	1
miRn5	Pm026395	3.0	17.09	1	21	2471	2491	UGGCAUCGAGGACGAACAGCU	: : :::.:::::.::::::	AUCAGUUUGUCCUUGAUGCCU	Cleavage	locus=Pa8:9625337:9632578:-	1
miRn5	Pm005611	3.0	18117	1	21	1556	1576	UGGCAUCGAGGACGAACAGCU	: ::::::: :.:::::::	UACAGUUCGUCAUUGAUGCCA	Translation	locus=Pa2:11919935:11923762:+	1
miRn6	Pm009770	3.0	12342	1	22	682	703	UUACAAAGUAUCUUAUGGGUCU	:..:::::::..:::::..	UUUCUUAUAAGAUGUUUUGUGG	Cleavage	locus=Pa3:847936:851637:+	1
miRn6	Pm021983	3.0	17563	1	22	929	950	UUACAAAGUAUCUUAUGGGUCU	: .::: :.::::..:::::.:	AAGCCCUUGAGAUGUUUUGUGA	Cleavage	locus=Pa6:12827404:12836674:+	1
miRn6	Pm003284	3.0	18956	1	22	990	1011	UUACAAAGUAUCUUAUGGGUCU	.::: ::::::::::: ::	ACUUCCAGAAGAUACUUUGAAA	Cleavage	locus=Pa1:24225941:24236188:+	1
miRn10	Pm023918	3.0	11927	1	21	88	108	AGAGAAUGGGUCGGAAGAGGC	.::. ::::: :::::::::	UUCUUCUCCGAGCCAUUCUCU	Translation	locus=Pa7:9235921:9237492:-	1
miRn10	Pm025025	2.5	12325	1	21	45	65	AGAGAAUGGGUCGGAAGAGGC	: ::::::.:::::::::	UUGUGUUCCGAUCCAUUCUCU	Cleavage	locus=Pa7:15612395:15613441:-	1
miRn11	Pm025955	3.0	15265	1	21	542	562	AUAUAGAGAUAACAGACUUGU	:::::: ::::.:::.:.:.:	ACAAGUAUGUUGUCUUUGUGU	Cleavage	locus=Pa8:6688420:6692659:-	1
miRn11	Pm031004	3.0	18367	1	21	143	163	AUAUAGAGAUAACAGACUUGU	::: :::::.:::::: ::	GAAAGACUGUUGUCUCUAGAU	Cleavage	locus=scaffold703:77280:81855:-	1
miRn11	Pm019434	3.0	18392	1	21	318	338	AUAUAGAGAUAACAGACUUGU	::: :::::::::: :::.:	CCAAAUCUGUUAUCUGUAUGU	Cleavage	locus=Pa5:23870142:23871473:-	1
miRn12	Pm021354	3.0	16733	1	21	535	555	AUCCGGGCUAGAAGCGACGCA	:: :.::::::.:.:.::::	GGCAUUGCUUCUGGUCUGGAU	Cleavage	locus=Pa6:8228373:8231215:-	1
miRn12	Pm021353	3.0	16733	1	21	535	555	AUCCGGGCUAGAAGCGACGCA	:: :.::::::.:.:.::::	GGCAUUGCUUCUGGUCUGGAU	Cleavage	locus=Pa6:8221285:8226794:-	2
miRn12	Pm021353	3.0	16733	1	21	1282	1302	AUCCGGGCUAGAAGCGACGCA	:: :.::::::.:.:.::::	GGCAUUGCUUCUGGUCUGGAU	Cleavage	locus=Pa6:8221285:8226794:-	2
miRn12a	Pm021354	3.0	16733	1	21	535	555	AUCCGGGCUAGAAGCGACGCA	:: :.::::::.:.:.::::	GGCAUUGCUUCUGGUCUGGAU	Cleavage	locus=Pa6:8228373:8231215:-	1
miRn12a	Pm021353	3.0	16733	1	21	535	555	AUCCGGGCUAGAAGCGACGCA	:: :.::::::.:.:.::::	GGCAUUGCUUCUGGUCUGGAU	Cleavage	locus=Pa6:8221285:8226794:-	2
miRn12a	Pm021353	3.0	16733	1	21	1282	1302	AUCCGGGCUAGAAGCGACGCA	:: :.::::::.:.:.::::	GGCAUUGCUUCUGGUCUGGAU	Cleavage	locus=Pa6:8221285:8226794:-	2
miRn12b	Pm021354	3.0	16733	1	21	535	555	AUCCGGGCUAGAAGCGACGCA	:: :.::::::.:.:.::::	GGCAUUGCUUCUGGUCUGGAU	Cleavage	locus=Pa6:8228373:8231215:-	1
miRn12b	Pm021353	3.0	16733	1	21	535	555	AUCCGGGCUAGAAGCGACGCA	:: :.::::::.:.:.::::	GGCAUUGCUUCUGGUCUGGAU	Cleavage	locus=Pa6:8221285:8226794:-	2
miRn12b	Pm021353	3.0	16733	1	21	1282	1302	AUCCGGGCUAGAAGCGACGCA	:: :.::::::.:.:.::::	GGCAUUGCUUCUGGUCUGGAU	Cleavage	locus=Pa6:8221285:8226794:-	2
miRn13	Pm021747	3.0	19653	1	23	844	866	AUGCCAACCCCGGGAAGCACACC	::. : .::::::::::::	AGCAUGUGUGUCGGGGUUGGCAU	Cleavage	locus=Pa6:11032494:11034076:-	1
miRn14	Pm022821	2.5	16082	1	22	246	267	CAACGUGACAACACAACGAGCC	::: :::::::::.::::	UCGGCGUGGUGUUGUCAUGUUG	Cleavage	locus=Pa6:20864740:20867166:+	1
miRn14	Pm027793	3.0	16939	1	22	541	562	CAACGUGACAACACAACGAGCC	:.:::: :::::.:.::::	AAAUUGUUGGGUUGUUAUGUUG	Cleavage	locus=Pa8:17086191:17089057:-	1
miRn15	Pm020600	2.0	14522	1	22	1138	1159	CCGAGUCAAACAUGAACACCCU	::::::::::::: ::.::	ACAGUGUUCAUGUUUGCCUUGG	Cleavage	locus=Pa6:3895385:3896944:-	1
miRn15	Pm030321	3.0	19366	1	22	883	904	CCGAGUCAAACAUGAACACCCU	: :::::: ::::::::.::	GAGAUGUUCAGGUUUGACUUGG	Cleavage	locus=scaffold533:1761:3349:+	1
miRn15	Pm009735	3.0	19788	1	22	1282	1303	CCGAGUCAAACAUGAACACCCU	:: ::::: :::::.::::	GAUGUCUUCAUCUUUGAUUCGG	Translation	locus=Pa3:690035:694660:-	1
miRn16	Pm002014	2.5	17392	1	20	7	26	CCUGCGUCGCUUCGAUUCGU	::.:::::.:::::: :::	UCGGAUCGAGGCGACGAAGG	Cleavage	locus=Pa1:15794161:15795108:+	1
miRn16	Pm029191	3.0	17622	1	20	7	26	CCUGCGUCGCUUCGAUUCGU	.::::::::.:::..: :::	GCGAAUCGAGGCGGUGAAGG	Cleavage	locus=scaffold205:1914960:1915127:+	1
miRn16	Pm028846	3.0	18479	1	20	7	26	CCUGCGUCGCUUCGAUUCGU	.::.:::::.::::.: :::	GCGGAUCGAGGCGAUGAAGG	Cleavage	locus=scaffold188:249035:250502:-	1
miRn16	Pm006658	3.0	19872	1	20	314	333	CCUGCGUCGCUUCGAUUCGU	:::::: :.::::::: :::	ACGAAUGGGAGCGACGGAGG	Cleavage	locus=Pa2:18237416:18242677:+	1
miRn17	Pm004383	3.0	15438	1	21	1294	1314	CGAGACCGCAUGGAGCACAGU	: :::::::::.:::.::	UAUUUGCUCCAUGUGGUUUCA	Cleavage	locus=Pa2:4524821:4540682:-	1
miRn18a	Pm000497	2.5	10045	1	22	1018	1039	CGCCAUGAGAUUGCAGUUCCUC	::: :::::::::::::.:	AUGGACAUGCAAUCUCAUGGUG	Cleavage	locus=Pa1:3109839:3114056:-	1
miRn18a	Pm004173	3.0	17897	1	22	1128	1149	CGCCAUGAGAUUGCAGUUCCUC	::::: .:::::.:::::	GCAGAACUUUAAUCUUAUGGCU	Cleavage	locus=Pa2:3017760:3019846:+	1
miRn18a	Pm007734	3.0	18.5	1	22	1361	1382	CGCCAUGAGAUUGCAGUUCCUC	: :.:::::::::.:::::	UUGUAGCUGCAAUCUUAUGGCC	Cleavage	locus=Pa2:27888894:27908365:+	1
miRn18a	Pm021304	3.0	19268	1	22	1646	1667	CGCCAUGAGAUUGCAGUUCCUC	::::::::.::::: :::	AUAGAACUGCAGUCUCAGGGCA	Cleavage	locus=Pa6:7946313:7950319:-	1
miRn18b	Pm000497	2.5	10045	1	22	1018	1039	CGCCAUGAGAUUGCAGUUCCUC	::: :::::::::::::.:	AUGGACAUGCAAUCUCAUGGUG	Cleavage	locus=Pa1:3109839:3114056:-	1
miRn18b	Pm004173	3.0	17897	1	22	1128	1149	CGCCAUGAGAUUGCAGUUCCUC	::::: .:::::.:::::	GCAGAACUUUAAUCUUAUGGCU	Cleavage	locus=Pa2:3017760:3019846:+	1
miRn18b	Pm007734	3.0	18.5	1	22	1361	1382	CGCCAUGAGAUUGCAGUUCCUC	: :.:::::::::.:::::	UUGUAGCUGCAAUCUUAUGGCC	Cleavage	locus=Pa2:27888894:27908365:+	1
miRn18b	Pm021304	3.0	19268	1	22	1646	1667	CGCCAUGAGAUUGCAGUUCCUC	::::::::.::::: :::	AUAGAACUGCAGUCUCAGGGCA	Cleavage	locus=Pa6:7946313:7950319:-	1
miRn20	Pm013419	3.0	15778	1	21	1129	1149	CGGUGAUUGGGAAUCGGCACC	:::.::::.:::::..::	AAUGCUGAUUUCCAAUUGCCA	Cleavage	locus=Pa4:3958392:3960219:+	1
miRn20	Pm006121	3.0	17377	1	21	64	84	CGGUGAUUGGGAAUCGGCACC	: :. :::.::::::::::	AUUUCUCAUUUCCAAUCACCG	Cleavage	locus=Pa2:14951085:14956314:+	1
miRn20	Pm014444	3.0	19163	1	21	862	882	CGGUGAUUGGGAAUCGGCACC	::::. ::::.::::::::	AGUGCUCAUUCUCAAUCACCA	Cleavage	locus=Pa4:12805605:12806777:+	1
miRn22	Pm008588	2.0	10722	1	21	80	100	CUUCUGACAACAUUUCUUUGU	::. :::::::::.:::::	UGAAGAAAAUGUUGUUAGAAG	Cleavage	locus=Pa2:34332575:34337222:-	1
miRn22	Pm025049	3.0	12338	1	21	2484	2504	CUUCUGACAACAUUUCUUUGU	:.:::.:::::::.::.:	GAAGAGAGAUGUUGUUAGGAU	Cleavage	locus=Pa7:15746047:15749367:-	1
miRn22	Pm011686	3.0	13597	1	21	3801	3821	CUUCUGACAACAUUUCUUUGU	::::::::::::..:::	UACAAGAAAUGUUGUUGGAAC	Cleavage	locus=Pa3:12900180:12907318:+	1
miRn22	Pm004921	2.5	14151	1	21	1185	1205	CUUCUGACAACAUUUCUUUGU	::.::.:::::::::::.	UAAAGGAGAUGUUGUCAGAGC	Cleavage	locus=Pa2:8106406:8108735:+	1
miRn22	Pm009400	2.5	14351	1	21	830	850	CUUCUGACAACAUUUCUUUGU	:::.::. ::::::::::::	UCAAGGAGUUGUUGUCAGAAG	Cleavage	locus=Pa2:40718933:40720440:-	1
miRn22	Pm022489	3.0	16099	1	21	1806	1826	CUUCUGACAACAUUUCUUUGU	: ::::::::::: ::.::	GAAUAGAAAUGUUGUGAGGAG	Cleavage	locus=Pa6:18160048:18165709:+	1
miRn22	Pm016562	3.0	16277	1	21	1314	1334	CUUCUGACAACAUUUCUUUGU	::::: :::::: .:::::	UGAAAGAUAUGUUGGUAGAAG	Cleavage	locus=Pa5:2628721:2630214:+	1
miRn22	Pm005518	3.0	17138	1	21	644	664	CUUCUGACAACAUUUCUUUGU	.:::::.:: :::::::::	UUAAAGAGAUUUUGUCAGAAA	Translation	locus=Pa2:11446413:11449052:+	1
miRn22	Pm023461	3.0	17517	1	21	179	199	CUUCUGACAACAUUUCUUUGU	:::::: :::: :::.:::::	ACAAAGUAAUGAUGUUAGAAG	Translation	locus=Pa7:5210615:5211334:-	1
miRn22	Pm015305	2.5	17878	1	21	549	569	CUUCUGACAACAUUUCUUUGU	::::.:::: :::::::::.:	ACAAGGAAAGGUUGUCAGAGG	Cleavage	locus=Pa4:18722684:18724492:+	1
miRn22	Pm007778	2.5	17957	1	21	2963	2983	CUUCUGACAACAUUUCUUUGU	: :..:::.::::::..::::	AAAGGGAAGUGUUGUUGGAAG	Cleavage	locus=Pa2:28302080:28310863:-	1
miRn22	Pm014806	2.0	19581	1	21	1220	1240	CUUCUGACAACAUUUCUUUGU	::::::.:::::::::::: :	ACAAAGGAAUGUUGUCAGAUG	Cleavage	locus=Pa4:15517395:15524117:-	1
miRn23a	Pm018429	3.0	11365	1	22	1639	1660	GAUUGUGAAUCGGAGCCCCGGA	.:: ::::.:::: ::::::	AAUGGAGCUCUGAUUGACAAUC	Cleavage	locus=Pa5:18281017:18284007:-	1
miRn23a	Pm020047	3.0	14764	1	22	1312	1333	GAUUGUGAAUCGGAGCCCCGGA	: :: ::.:::::::::::.	ACGGGCACUUCGAUUCACAAUU	Cleavage	locus=Pa6:897112:898927:-	1
miRn23a	Pm015611	3.0	17587	1	22	605	626	GAUUGUGAAUCGGAGCCCCGGA	.::::.::::.:::: :.::	GAUGGGGUUCCGGUUCAGAGUC	Cleavage	locus=Pa4:20521983:20523472:-	1
miRn23a	Pm012757	3.0	18247	1	22	339	360	GAUUGUGAAUCGGAGCCCCGGA	:.:::: ::::::::: :.:::	UUCGGGACUCCGAUUCCCGAUC	Cleavage	locus=Pa3:23281811:23283457:-	1
miRn23a	Pm014512	1.0	18508	1	22	236	257	GAUUGUGAAUCGGAGCCCCGGA	:::::: :::::::::::::::	UCCGGGACUCCGAUUCACAAUC	Cleavage	locus=Pa4:13443781:13444795:+	1
miRn23b	Pm018429	3.0	11365	1	22	1639	1660	GAUUGUGAAUCGGAGCCCCGGA	.:: ::::.:::: ::::::	AAUGGAGCUCUGAUUGACAAUC	Cleavage	locus=Pa5:18281017:18284007:-	1
miRn23b	Pm020047	3.0	14764	1	22	1312	1333	GAUUGUGAAUCGGAGCCCCGGA	: :: ::.:::::::::::.	ACGGGCACUUCGAUUCACAAUU	Cleavage	locus=Pa6:897112:898927:-	1
miRn23b	Pm015611	3.0	17587	1	22	605	626	GAUUGUGAAUCGGAGCCCCGGA	.::::.::::.:::: :.::	GAUGGGGUUCCGGUUCAGAGUC	Cleavage	locus=Pa4:20521983:20523472:-	1
miRn23b	Pm012757	3.0	18247	1	22	339	360	GAUUGUGAAUCGGAGCCCCGGA	:.:::: ::::::::: :.:::	UUCGGGACUCCGAUUCCCGAUC	Cleavage	locus=Pa3:23281811:23283457:-	1
miRn23b	Pm014512	1.0	18508	1	22	236	257	GAUUGUGAAUCGGAGCCCCGGA	:::::: :::::::::::::::	UCCGGGACUCCGAUUCACAAUC	Cleavage	locus=Pa4:13443781:13444795:+	1
miRn24	Pm002014	2.5	17392	1	21	8	28	GCCCUGCGUCGCUUCGAUUCG	::.:::::.:::::: :::::	CGGAUCGAGGCGACGAAGGGC	Cleavage	locus=Pa1:15794161:15795108:+	1
miRn24	Pm028846	3.0	18479	1	21	8	28	GCCCUGCGUCGCUUCGAUUCG	::.:::::.::::.: :::::	CGGAUCGAGGCGAUGAAGGGC	Cleavage	locus=scaffold188:249035:250502:-	1
miRn25b	Pm015358	3.0	13127	1	19	1452	1470	GGCACGUGUCGUUGGUGAA	::::.::: :::::::::	UUCAUCAAAGACACGUGCA	Translation	locus=Pa4:18956884:18959969:-	1
miRn25b	Pm016325	3.0	13778	1	19	94	112	GGCACGUGUCGUUGGUGAA	: ::::::: :::.:::::	UCCACCAACAACAUGUGCC	Translation	locus=Pa5:582585:583712:-	1
miRn25b	Pm014314	3.0	15216	1	19	225	243	GGCACGUGUCGUUGGUGAA	: : ::::::::::::::	UACUCCAACGACACGUGCG	Cleavage	locus=Pa4:11545822:11546736:+	4
miRn25b	Pm003067	2.5	16402	1	19	40	58	GGCACGUGUCGUUGGUGAA	::: :::.::::::::::	UUCUACAAUGACACGUGCC	Cleavage	locus=Pa1:22969509:22970653:-	1
miRn26	Pm027178	3.0	13622	1	22	1173	1194	GGCGUCCGAAUUGUAGUCUGGA	:.:::::: ::::::::..:..	UUCAGACUUCAAUUCGGGUGUU	Cleavage	locus=Pa8:13925736:13927761:+	1
miRn26	Pm026524	1.0	16095	1	22	12	33	GGCGUCCGAAUUGUAGUCUGGA	:::.:::.:::::::::::	AGAAGAUUACGAUUCGGACGCC	Cleavage	locus=Pa8:10345039:10346572:-	1
miRn26	Pm015760	3.0	17253	1	22	915	936	GGCGUCCGAAUUGUAGUCUGGA	.::.:::::::: :::::.	UAGGGAUUACAAUUCUGACGCU	Cleavage	locus=Pa4:21285689:21288018:+	1
miRn26	Pm005966	3.0	18249	1	22	393	414	GGCGUCCGAAUUGUAGUCUGGA	:.::.:: ::::::::: :::	CCUAGGCUCCAAUUCGGAAGCC	Cleavage	locus=Pa2:13997357:13998367:-	1
miRn26	Pm015625	3.0	18512	1	22	30	51	GGCGUCCGAAUUGUAGUCUGGA	.::.: :::::.:::.:::	UGGGGAUUUCAAUUUGGAUGCC	Cleavage	locus=Pa4:20591961:20603454:-	1
miRn27	Pm014474	3.0	18.99	1	21	725	745	UAAUCACUCCUUCACUAUGUC	.:::::::::::: :.::.	AUUAUAGUGAAGGAGCGGUUG	Cleavage	locus=Pa4:13131447:13136819:+	1
miRn27	Pm014352	3.0	19129	1	21	290	310	UAAUCACUCCUUCACUAUGUC	: ..:.::::.:::::::::	GUUGUGGUGAGGGAGUGAUUU	Cleavage	locus=Pa4:11958460:11960472:-	1
miRn28	Pm010879	2.0	13474	1	21	1839	1859	UACAUACUUCUAAUCUUGGCC	::::::::.::: ::::::	CACCAAGAUUGGAAAUAUGUA	Cleavage	locus=Pa3:7387476:7389761:+	1
miRn29	Pm010864	3.0	16.35	1	21	45	65	UCAUACGGUUCAUGAAACGAC	: ::.:::::::::.:::	AGAGGUUUAUGAACCGUGUGA	Cleavage	locus=Pa3:7233715:7234473:-	1
miRn29	Pm001164	0.5	16.79	1	21	86	106	UCAUACGGUUCAUGAAACGAC	::.::::::::::::::::::	GUUGUUUCAUGAACCGUAUGA	Cleavage	locus=Pa1:7602103:7602309:+	1
miRn30	Pm008203	3.0	13537	1	21	261	281	UCCAACAAGAUCGAGAACACU	: : ::.:: :::::::::::	AAUCUUUUCAAUCUUGUUGGA	Cleavage	locus=Pa2:31701891:31702637:+	1
miRn30	Pm008199	2.0	15.32	1	21	255	275	UCCAACAAGAUCGAGAACACU	::::::.:: :::::::::::	AGUGUUUUCAAUCUUGUUGGA	Cleavage	locus=Pa2:31678267:31678877:-	1
miRn30	Pm020914	2.5	15963	1	21	1162	1182	UCCAACAAGAUCGAGAACACU	:: :: .::::::::::::	CUUGGUCCUGAUCUUGUUGGA	Cleavage	locus=Pa6:5687144:5699784:-	1
miRn30	Pm020576	3.0	16759	1	21	816	836	UCCAACAAGAUCGAGAACACU	: :::: :. :::::::::::	AUUGUUGUUCAUCUUGUUGGA	Cleavage	locus=Pa6:3748380:3750001:-	1
miRn30	Pm018109	3.0	17371	1	21	1048	1068	UCCAACAAGAUCGAGAACACU	.:::::::.::::::: :::	GGUGUUCUUGAUCUUGCUGGU	Cleavage	locus=Pa5:16236509:16238333:-	2
miRn30	Pm004635	2.5	19332	1	21	1159	1179	UCCAACAAGAUCGAGAACACU	.:: :.::::::::::::::	GGUUCUUUCGAUCUUGUUGGA	Cleavage	locus=Pa2:6214056:6219416:-	1
miRn30	Pm003314	2.5	19663	1	21	298	318	UCCAACAAGAUCGAGAACACU	:::::::::: :::::::	UCGGUUCUCGAUCGUGUUGGA	Cleavage	locus=Pa1:24407451:24408618:+	1
miRn31	Pm023587	2.5	12728	1	21	693	713	UCCUCCAACAAGUCCGUUAUC	:. ::.::..:::::::::::	GGCAAUGGGUUUGUUGGAGGA	Cleavage	locus=Pa7:6406348:6408483:+	1
miRn31	Pm004249	2.5	12728	1	21	693	713	UCCUCCAACAAGUCCGUUAUC	:. ::.::..:::::::::::	GGCAAUGGGUUUGUUGGAGGA	Cleavage	locus=Pa2:3500925:3503099:+	1
miRn31	Pm009965	0.0	15976	1	21	1194	1214	UCCUCCAACAAGUCCGUUAUC	: :::::::::::::::::::	GCUAACGGACUUGUUGGAGGA	Cleavage	locus=Pa3:1879485:1880801:+	1
miRn31	Pm009381	3.0	17394	1	21	3	23	UCCUCCAACAAGUCCGUUAUC	:.:..::::::: :::::::.	GGUGGCGGACUUCUUGGAGGG	Cleavage	locus=Pa2:40606193:40606976:-	8
miRn31	Pm024896	2.5	17568	1	21	372	392	UCCUCCAACAAGUCCGUUAUC	::: .: ::::::::::::::	GAUUGCUGACUUGUUGGAGGA	Cleavage	locus=Pa7:14925184:14925798:-	1
miRn31	Pm022607	3.0	19014	1	21	3258	3278	UCCUCCAACAAGUCCGUUAUC	:.: :::::::: ::::::	ACUGAGGGACUUGUGGGAGGA	Cleavage	locus=Pa6:19260954:19265302:+	1
miRn32	Pm007052	3.0	9699	1	21	387	406	UCUGACUCAGUAUUGGCUAAC	:::: .:::.:::::::::	ACUAGC-GAUAUUGAGUCAGA	Cleavage	locus=Pa2:21075292:21075918:+	1
miRn32	Pm006833	3.0	11417	1	21	429	449	UCUGACUCAGUAUUGGCUAAC	: :.::::.::::::..::	CCUUGUCAAUGCUGAGUUGGA	Cleavage	locus=Pa2:19446346:19447920:-	1
miRn32	Pm003294	2.5	11749	1	21	1599	1619	UCUGACUCAGUAUUGGCUAAC	:.: ::::..:::::::::	UAUGGACAAUGUUGAGUCAGA	Cleavage	locus=Pa1:24307155:24313041:+	1
miRn32	Pm009519	2.5	14405	1	21	2211	2231	UCUGACUCAGUAUUGGCUAAC	: ::::::::::::.:::	CCGACCCAAUACUGAGUUAGA	Cleavage	locus=Pa2:41465689:41472759:+	1
miRn32	Pm004940	2.5	17637	1	21	3847	3866	UCUGACUCAGUAUUGGCUAAC	: :::: .:::::::::::::	GAUAGC-GAUACUGAGUCAGA	Cleavage	locus=Pa2:8215354:8238862:+	1
miRn32	Pm024116	1.5	17.96	1	21	711	731	UCUGACUCAGUAUUGGCUAAC	::::.:.::.:::::::::	CAUAGCUAGUAUUGAGUCAGA	Cleavage	locus=Pa7:10494382:10498338:+	1
miRn32	Pm018398	2.5	19316	1	21	2121	2141	UCUGACUCAGUAUUGGCUAAC	::.::. :::::::::.:::	AUUGGCUUAUACUGAGUUAGA	Cleavage	locus=Pa5:18086091:18097878:+	1
miRn34	Pm015492	3.0	10957	1	21	2309	2329	UCUGCCCAGAACUUGAAAACC	:: :::::: .::::::::	AUUUAUCAAGUCUUGGGCAGA	Translation	locus=Pa4:19796278:19804449:+	1
miRn34	Pm009370	3.0	16924	1	21	393	413	UCUGCCCAGAACUUGAAAACC	::::::.::::::: .::.	CUUUUUCAGGUUCUGGCUAGG	Cleavage	locus=Pa2:40454842:40456422:-	1
miRn34	Pm002468	3.0	17016	1	21	765	785	UCUGCCCAGAACUUGAAAACC	: :: .::::.::::::::	AAUAUUGGAGUUUUGGGCAGA	Cleavage	locus=Pa1:19735821:19737104:-	1
miRn34	Pm022737	3.0	18973	1	21	2989	3009	UCUGCCCAGAACUUGAAAACC	: ::::::::::.: :::::	GUUUUUCAAGUUUUCGGCAGU	Cleavage	locus=Pa6:20303743:20308895:+	1
miRn34	Pm030589	2.0	19036	1	21	161	181	UCUGCCCAGAACUUGAAAACC	::::::.:::: :::::::	UUUUUUCAGGUUCAGGGCAGA	Cleavage	locus=scaffold56:917330:917605:+	1
miRn34	Pm018109	2.5	19096	1	21	312	332	UCUGCCCAGAACUUGAAAACC	:: : :::::::::::.:::	UGUCUGCAAGUUCUGGGUAGA	Cleavage	locus=Pa5:16236509:16238333:-	1
miRn35	Pm003645	3.0	9496	1	21	723	743	UGACUUGAGAGGUGUAGUAUA	::::: ::::.:::: :::	ACUACUAAACCUUUCAAUUCA	Cleavage	locus=Pa1:26089365:26091783:+	1
miRn35	Pm012904	3.0	13636	1	21	1615	1635	UGACUUGAGAGGUGUAGUAUA	: :::...:::.::::::::	GAAACUGUGCCUUUCAAGUCA	Cleavage	locus=Pa4:368157:372162:+	1
miRn35	Pm013116	3.0	16916	1	21	1997	2017	UGACUUGAGAGGUGUAGUAUA	:.::.:::::::::::..	AUGAUUAUACCUCUCAAGUUG	Cleavage	locus=Pa4:1798851:1801245:-	1
miRn35	Pm015766	2.5	18.36	1	21	1081	1101	UGACUUGAGAGGUGUAGUAUA	:::.:.::::::::: ::::	GAUAUUGCACCUCUCAUGUCA	Cleavage	locus=Pa4:21307633:21313328:+	1
miRn35	Pm027580	3.0	19271	1	21	223	243	UGACUUGAGAGGUGUAGUAUA	: ::::::..::::::: :.:	UCUACUACGUCUCUCAAUUUA	Cleavage	locus=Pa8:15961114:15963234:-	1
miRn36	Pm003422	2.5	15.23	1	21	1294	1314	UGAGAUUAGAAGUAUGUAACC	::::::::::: ::::::..	UGUUACAUACUUAUAAUCUUG	Cleavage	locus=Pa1:24915555:24918100:+	1
miRn37	Pm019424	3.0	8072	1	21	76	96	UGAUUCUUGGUGACGUGAUGU	: ::: : ::::::::::::	AAAUCCCAUCACCAAGAAUCC	Cleavage	locus=Pa5:23818634:23819839:-	1
miRn37	Pm026277	2.0	12634	1	21	1029	1049	UGAUUCUUGGUGACGUGAUGU	:::.::::.:::.:::::.:	CCAUUACGUUACCGAGAAUUA	Cleavage	locus=Pa8:8923555:8930953:+	1
miRn37	Pm014880	3.0	13508	1	21	1226	1246	UGAUUCUUGGUGACGUGAUGU	:.. ::::::::::::::	AAUUUGAGUCACCAAGAAUCA	Cleavage	locus=Pa4:16056039:16060667:+	1
miRn37	Pm014878	3.0	13882	1	21	1229	1249	UGAUUCUUGGUGACGUGAUGU	:: :.. ::::::::::::::	ACUUUGAGUCACCAAGAAUCA	Cleavage	locus=Pa4:16014105:16018414:+	1
miRn37	Pm014877	3.0	13.97	1	21	2612	2632	UGAUUCUUGGUGACGUGAUGU	:.. ::::::::::::::	AAUUUGAGUCACCAAGAAUCA	Cleavage	locus=Pa4:15990366:16005841:+	2
miRn37	Pm030461	2.0	14318	1	21	285	305	UGAUUCUUGGUGACGUGAUGU	::::..::::..::::::::	CCAUCGUGUCAUUAAGAAUCA	Cleavage	locus=scaffold56:130555:133277:-	1
miRn37	Pm016947	3.0	16148	1	21	593	612	UGAUUCUUGGUGACGUGAUGU	: ::::. ::.::::::::::	AAAUCAU-UCGCCAAGAAUCA	Cleavage	locus=Pa5:6230069:6232250:+	1
miRn37	Pm017038	3.0	16736	1	21	311	331	UGAUUCUUGGUGACGUGAUGU	:::: :::: ::.::::::	CAAUCAGGUCAACAGGAAUCA	Translation	locus=Pa5:7256881:7260479:+	1
miRn37	Pm017037	3.0	16736	1	21	2180	2200	UGAUUCUUGGUGACGUGAUGU	:::: :::: ::.::::::	CAAUCAGGUCAACAGGAAUCA	Translation	locus=Pa5:7243743:7260479:+	1
miRn37	Pm016387	3.0	18993	1	21	2109	2129	UGAUUCUUGGUGACGUGAUGU	: .:::.:::::::::.::.	AGGUCAUGUCACCAAGGAUUC	Cleavage	locus=Pa5:1003552:1017493:-	1
miRn39	Pm025492	3.0	13952	1	21	50	70	UGCGAGGAUGAUCUAUGAAUG	:::.:.:.:.::.::::.:	GUUUCGUGGGUUAUUCUCGUA	Cleavage	locus=Pa8:2088434:2091341:+	1
miRn39	Pm019620	1.5	14315	1	21	593	613	UGCGAGGAUGAUCUAUGAAUG	.::::::.::::::.::.:::	UAUUCAUGGAUCAUUCUUGCA	Cleavage	locus=Pa5:24885200:24892510:-	1
miRn40	Pm005514	2.0	11.75	1	21	1	21	UGCGGAGGCAAAGUAGGGCAU	::::::::::::::.::: ::	AUGCCCUACUUUGCUUCCUCA	Cleavage	locus=Pa2:11426003:11426605:-	1
miRn40	Pm027166	2.0	17942	1	22	1143	1164	UGCGGAGGCAAAGUAGGGCAUC	:..:::::::::.::.:::	CUGGUUCUACUUUGCUUCUGCA	Cleavage	locus=Pa8:13838210:13840869:-	1
miRn40	Pm009986	2.0	18.16	1	22	222	243	UGCGGAGGCAAAGUAGGGCAUC	.:::::::::::::::..:..	UGUGCCCUACUUUGCCUUUGUG	Cleavage	locus=Pa3:1976974:1978721:+	1
miRn40	Pm009982	2.0	18442	1	22	222	243	UGCGGAGGCAAAGUAGGGCAUC	.:::::::::::::::..:..	UGUGCCCUACUUUGCCUUUGUG	Cleavage	locus=Pa3:1957157:1961049:+	1
miRn40	Pm001487	2.0	18481	1	22	84	105	UGCGGAGGCAAAGUAGGGCAUC	:::::::::::::::.::: ::	GAUGCCCUACUUUGCUUCCUCA	Cleavage	locus=Pa1:10545084:10545509:-	1
miRn42a	Pm010879	3.0	13478	1	21	1840	1860	UUACAUACUUCUAAUCUUGGC	::::::::.::: ::::::	ACCAAGAUUGGAAAUAUGUAU	Cleavage	locus=Pa3:7387476:7389761:+	1
miRn42b	Pm010879	3.0	13478	1	21	1840	1860	UUACAUACUUCUAAUCUUGGC	::::::::.::: ::::::	ACCAAGAUUGGAAAUAUGUAU	Cleavage	locus=Pa3:7387476:7389761:+	1
miRn43	Pm029434	3.0	18175	1	22	334	356	UUACAUGCUUCUAAUAU-UGGUC	::.:: :::::.:::::::::.:	GAUCAGAUAUUGGAAGCAUGUGA	Cleavage	locus=scaffold265:136234:137400:-	1
miRn44	Pm031005	3.0	12296	1	21	919	939	UUCAUUAAUUGACUUGGUAUG	:: :.. :::::::::::::	GAUUCUGUGUCAAUUAAUGAA	Cleavage	locus=scaffold703:85000:88221:-	1
miRn44	Pm026199	3.0	13219	1	21	990	1010	UUCAUUAAUUGACUUGGUAUG	.::: :::::.:::.:::::	UAUAAGAAGUCGAUUGAUGAA	Cleavage	locus=Pa8:8377486:8380342:+	1
miRn44	Pm010374	3.0	13.9	1	21	907	927	UUCAUUAAUUGACUUGGUAUG	:: :::: :::::.:::::	UUUAACAAGCCAAUUGAUGAA	Cleavage	locus=Pa3:4127318:4128638:+	1
miRn44	Pm014343	3.0	14994	1	21	748	768	UUCAUUAAUUGACUUGGUAUG	:. .::::::.::.:::::	GUUGAUAAGUCAGUUGAUGAA	Cleavage	locus=Pa4:11873143:11878958:+	1
miRn44	Pm024489	3.0	16692	1	21	2851	2871	UUCAUUAAUUGACUUGGUAUG	:::::::::::.::::.	GAAUCCAAGUCAAUUGAUGAG	Cleavage	locus=Pa7:12677805:12687188:+	1
miRn44	Pm010851	3.0	18.18	1	21	3325	3345	UUCAUUAAUUGACUUGGUAUG	: :.::::: :.::::::::.	CUUGCCAAGGCGAUUAAUGAG	Cleavage	locus=Pa3:7157840:7161744:+	1
miRn44	Pm027722	2.5	18994	1	21	28	48	UUCAUUAAUUGACUUGGUAUG	.:.:::::::..::..::::	AGUGCCAAGUCGGUUGGUGAA	Cleavage	locus=Pa8:16706529:16715117:-	1
miRn44	Pm019510	3.0	19581	1	21	2902	2922	UUCAUUAAUUGACUUGGUAUG	.:::::.: ::::::.::::.	UAUACCGAAUCAAUUGAUGAG	Cleavage	locus=Pa5:24247959:24261042:-	1
miRn45a	Pm007783	1.0	12755	1	22	2344	2365	UUCCACAAGAUUUCAGAGGCUU	:::.::::::::.::::::::	CAGCUUCUGAAAUUUUGUGGAA	Cleavage	locus=Pa2:28360173:28366593:+	1
miRn45a	Pm022453	3.0	16932	1	22	13	34	UUCCACAAGAUUUCAGAGGCUU	.:::::..::: :::::::	GUAUCUCUGGGAUCGUGUGGAA	Cleavage	locus=Pa6:17665397:17669107:-	1
miRn45a	Pm031116	3.0	19099	1	22	742	763	UUCCACAAGAUUUCAGAGGCUU	: :.: ::.::::::::::..	UAUCUUGUGGAAUCUUGUGGGG	Cleavage	locus=scaffold773:8205:9386:+	1
miRn45a	Pm030999	3.0	19099	1	22	742	763	UUCCACAAGAUUUCAGAGGCUU	: :.: ::.::::::::::..	UAUCUUGUGGAAUCUUGUGGGG	Cleavage	locus=scaffold703:26835:28037:-	1
miRn45a	Pm029563	3.0	19148	1	22	950	971	UUCCACAAGAUUUCAGAGGCUU	: : :::::.:::::: ::::	CAACAUCUGAGAUCUUGAGGAA	Cleavage	locus=scaffold266:558438:563704:-	1
miRn45a	Pm029560	3.0	19148	1	22	1490	1511	UUCCACAAGAUUUCAGAGGCUU	: : :::::.:::::: ::::	CAACAUCUGAGAUCUUGAGGAA	Cleavage	locus=scaffold266:536544:542361:-	1
miRn45a	Pm029559	3.0	19591	1	22	1061	1082	UUCCACAAGAUUUCAGAGGCUU	: : :::::.:::::: ::::	CAACAUCUGAGAUCUUGAGGAA	Cleavage	locus=scaffold266:513685:519351:-	1
miRn45b	Pm007783	1.0	12755	1	22	2344	2365	UUCCACAAGAUUUCAGAGGCUU	:::.::::::::.::::::::	CAGCUUCUGAAAUUUUGUGGAA	Cleavage	locus=Pa2:28360173:28366593:+	1
miRn45b	Pm022453	3.0	16932	1	22	13	34	UUCCACAAGAUUUCAGAGGCUU	.:::::..::: :::::::	GUAUCUCUGGGAUCGUGUGGAA	Cleavage	locus=Pa6:17665397:17669107:-	1
miRn45b	Pm031116	3.0	19099	1	22	742	763	UUCCACAAGAUUUCAGAGGCUU	: :.: ::.::::::::::..	UAUCUUGUGGAAUCUUGUGGGG	Cleavage	locus=scaffold773:8205:9386:+	1
miRn45b	Pm030999	3.0	19099	1	22	742	763	UUCCACAAGAUUUCAGAGGCUU	: :.: ::.::::::::::..	UAUCUUGUGGAAUCUUGUGGGG	Cleavage	locus=scaffold703:26835:28037:-	1
miRn45b	Pm029563	3.0	19148	1	22	950	971	UUCCACAAGAUUUCAGAGGCUU	: : :::::.:::::: ::::	CAACAUCUGAGAUCUUGAGGAA	Cleavage	locus=scaffold266:558438:563704:-	1
miRn45b	Pm029560	3.0	19148	1	22	1490	1511	UUCCACAAGAUUUCAGAGGCUU	: : :::::.:::::: ::::	CAACAUCUGAGAUCUUGAGGAA	Cleavage	locus=scaffold266:536544:542361:-	1
miRn45b	Pm029559	3.0	19591	1	22	1061	1082	UUCCACAAGAUUUCAGAGGCUU	: : :::::.:::::: ::::	CAACAUCUGAGAUCUUGAGGAA	Cleavage	locus=scaffold266:513685:519351:-	1
miRn46	Pm024872	2.5	12311	1	21	714	734	UUCUGAUCCGAGCUUCCAAAA	:::: ::::.:::::::::	GUUUGACAGCUUGGAUCAGAA	Cleavage	locus=Pa7:14785089:14787622:+	1
miRn46	Pm006866	1.0	15836	1	21	456	476	UUCUGAUCCGAGCUUCCAAAA	::: :::::::::::::::::	UUUCGGAAGCUCGGAUCAGAA	Cleavage	locus=Pa2:19692799:19698940:+	1
miRn46	Pm003897	3.0	18.99	1	21	372	392	UUCUGAUCCGAGCUUCCAAAA	:::.::::.::::..:::	CAGUGGGAGCUUGGAUUGGAA	Cleavage	locus=Pa2:1012259:1016859:+	1
miRn46	Pm029920	2.5	19111	1	21	42	62	UUCUGAUCCGAGCUUCCAAAA	:::::::::: ::::..:::	CUUUGGAAGCUGGGAUUGGAA	Translation	locus=scaffold371:353484:354310:-	1
miRn47	Pm007902	3.0	11948	1	21	285	305	UUGAUUCAACUUUGGAUGGCU	::: :::::: ::.:::::	UCCCAACCAAAGGUGGAUCAA	Cleavage	locus=Pa2:29313059:29314177:+	1
miRn47	Pm000338	3.0	11948	1	21	1914	1934	UUGAUUCAACUUUGGAUGGCU	::: :::::: ::.:::::	UCCCAACCAAAGGUGGAUCAA	Cleavage	locus=Pa1:2128056:2131201:+	1
miRn47	Pm013286	2.5	12813	1	21	1115	1135	UUGAUUCAACUUUGGAUGGCU	: :. ::..::::::::::::	AACUUUCUGAAGUUGAAUCAA	Cleavage	locus=Pa4:2992772:2997937:+	1
miRn47	Pm007440	2.5	13.31	1	21	587	607	UUGAUUCAACUUUGGAUGGCU	: :: :: :.:::::::::::	AACCUUCAAGAGUUGAAUCAA	Cleavage	locus=Pa2:24762552:24768722:-	1
miRn47	Pm025468	2.5	13719	1	21	1090	1110	UUGAUUCAACUUUGGAUGGCU	: :: :.::.:::::.:::::	AUCCUUUCAGAGUUGGAUCAA	Cleavage	locus=Pa8:1810175:1813823:+	1
miRn47	Pm022535	3.0	14116	1	21	1335	1354	UUGAUUCAACUUUGGAUGGCU	:::. :::::::::::.::::	AGCU-UCCAAAGUUGAGUCAA	Cleavage	locus=Pa6:18568034:18577759:+	1
miRn47	Pm031028	2.5	14499	1	21	583	603	UUGAUUCAACUUUGGAUGGCU	.:::::::::::: :::.:	UCUCAUCCAAAGUUGUAUCGA	Cleavage	locus=scaffold714:5297:21759:-	1
miRn47	Pm024661	3.0	14855	1	21	616	636	UUGAUUCAACUUUGGAUGGCU	..::.::::::::: ::::	GAUUAUUCAAAGUUGAUUCAA	Cleavage	locus=Pa7:13602552:13607139:+	1
miRn47	Pm004844	2.5	15274	1	21	934	954	UUGAUUCAACUUUGGAUGGCU	..::::::::::::::.:	GUUUAUCCAAAGUUGAAUUAC	Cleavage	locus=Pa2:7537860:7544826:-	1
miRn47	Pm004329	3.0	17566	1	21	169	189	UUGAUUCAACUUUGGAUGGCU	: .:: :::.:::::.::::.	AUUCAACCAGAGUUGGAUCAG	Cleavage	locus=Pa2:4090511:4090969:-	1
miRn47	Pm018127	2.5	18374	1	21	856	876	UUGAUUCAACUUUGGAUGGCU	:: :::.:::::::::::	UUCCCGCCAGAGUUGAAUCAA	Cleavage	locus=Pa5:16333389:16335188:-	1
miRn52	Pm005193	3.0	12.68	1	22	1323	1344	UUUUGGCUCGUGAUGUACUAUC	: ::::.:: :.::::::::.	UACAGUAUAUAAUGAGCCAAAG	Cleavage	locus=Pa2:9736493:9740114:+	1
miRn52	Pm020175	3.0	19149	1	22	963	984	UUUUGGCUCGUGAUGUACUAUC	:::::.:::.:.:: ::::::	CAUAGUGCAUUAUGAUCCAAAA	Cleavage	locus=Pa6:1587963:1589813:+	1
miRn53	Pm026772	2.5	10721	1	21	623	643	UUUUUCGUGCUCUAGCUGCCU	: ::::::::.:.: ::::::	AAGCAGCUAGGGUAAGAAAAA	Cleavage	locus=Pa8:11669061:11676523:-	1
miRn53	Pm014591	3.0	13508	1	21	109	129	UUUUUCGUGCUCUAGCUGCCU	::::.:.::::.:::.::	CUGCAGUUGGAGCGCGAGAAC	Cleavage	locus=Pa4:14054461:14055423:-	1
miRn53	Pm004420	3.0	14411	1	21	262	282	UUUUUCGUGCUCUAGCUGCCU	::::: ::::.:.:::::	UUGCAGCCAGAGUAUGAAAAC	Cleavage	locus=Pa2:4867318:4875401:-	1
miRn53	Pm003161	3.0	15074	1	21	2324	2344	UUUUUCGUGCUCUAGCUGCCU	:: :: ::.:::::::.::::	AGACAUCUGGAGCACGGAAAA	Cleavage	locus=Pa1:23482369:23490679:-	2
miRn53	Pm010500	3.0	15304	1	21	400	420	UUUUUCGUGCUCUAGCUGCCU	: ::::::::.:.:: .::::	AUGCAGCUAGGGUACAGAAAA	Cleavage	locus=Pa3:4800880:4810358:+	1
miRn53	Pm021631	2.5	15419	1	21	775	795	UUUUUCGUGCUCUAGCUGCCU	::::::::::::: :::..::	AGGCAGCUAGAGCUCGAGGAA	Cleavage	locus=Pa6:10132171:10133547:-	1
miRn53	Pm022342	3.0	15.61	1	21	88	108	UUUUUCGUGCUCUAGCUGCCU	:: :::::::::::.: ::::	AGACAGCUAGAGCAUGUAAAA	Cleavage	locus=Pa6:16583016:16584501:+	1
miRn53	Pm027985	1.5	15743	1	21	1259	1279	UUUUUCGUGCUCUAGCUGCCU	:.::: :::::::::::::	CCGUAGCAAGAGCACGAAAAA	Cleavage	locus=scaffold1019:5075:6553:-	1
miRn53	Pm028687	2.0	15929	1	21	805	825	UUUUUCGUGCUCUAGCUGCCU	::::.:.:::::.::::.:	GUGCAGUUGGAGCAUGAAAGA	Cleavage	locus=scaffold162:606981:612633:+	1
miRn53	Pm002001	3.0	16067	1	21	1708	1728	UUUUUCGUGCUCUAGCUGCCU	::::: ::::.:.::::..	CUGCAGCAAGAGUAUGAAAGG	Cleavage	locus=Pa1:15665234:15669217:-	1
miRn53	Pm014094	2.5	16172	1	21	32	52	UUUUUCGUGCUCUAGCUGCCU	: ::::::::.:: :::.:::	AUGCAGCUAGGGCUCGAGAAA	Cleavage	locus=Pa4:9323486:9324865:+	1
miRn53	Pm003161	3.0	16.75	1	21	2771	2791	UUUUUCGUGCUCUAGCUGCCU	:: :: ::.:::::::.::::	AGACAUCUGGAGCACGGAAAA	Cleavage	locus=Pa1:23482369:23490679:-	2
miRn53	Pm006138	2.5	19696	1	21	60	80	UUUUUCGUGCUCUAGCUGCCU	:::::: :::::.:::.:.:	UGGCAGCGAGAGCGCGAGAGA	Cleavage	locus=Pa2:15086714:15087701:-	1
miRn53	Pm022686	2.5	19.79	1	21	536	556	UUUUUCGUGCUCUAGCUGCCU	::::::::::::: .:.::::	AGGCAGCUAGAGCUUGGAAAA	Cleavage	locus=Pa6:19863558:19865158:-	1
								20>UPE
								3>Expectation

## Sheet: Supplementary Table S8
Table S8 Description of primers
Primers for miRNAs quantification
miRNA name	Stem-loop adapter (5' to 3')	miRNA forward primer (5' to 3')	Tm °C	Efficiency
miR156e	GTCGTATCCAGTGCAGGGTCCGAGGTATTCGCACTGGATACGACGTGCTC	GTATACTGACAGAAGAGAGT	48	107.34
miR166a	GTCGTATCCAGTGCAGGGTCCGAGGTATTCGCACTGGATACGACGGGGAA	GTATACTCGGACCAGGCTTCA	57	109.8
miR172c	GTCGTATCCAGTGCAGGGTCCGAGGTATTCGCACTGGATACGACCTGCAG	GTATACGGAATCTTGATGATG	51	95.24
miR391	GTCGTATCCAGTGCAGGGTCCGAGGTATTCGCACTGGATACGACCAGCGC	GTATACTACGCAGGAGAGATG	58	101.9
miR482a	GTCGTATCCAGTGCAGGGTCCGAGGTATTCGCACTGGATACGACTTGGAA	GTATACTTTCCGAAACCTCCC	55	109.52
miR482c	GTCGTATCCAGTGCAGGGTCCGAGGTATTCGCACTGGATACGACTTGGAA	GTATACTTGCCAACCCCGCCC	58	111.52
miR535b	GTCGTATCCAGTGCAGGGTCCGAGGTATTCGCACTGGATACGACCGTGCT	GTATACTTGACGACGAGAGAG	55	102.72
miR8182	GTCGTATCCAGTGCAGGGTCCGAGGTATTCGCACTGGATACGACAATCCA	GTATACTTTGGCGCGTTGCTG	57	107.2
miRn1	GTCGTATCCAGTGCAGGGTCCGAGGTATTCGCACTGGATACGACAAGTTT	GTATACCATAGGATGCTTAGG	51	102.94
miRn2	GTCGTATCCAGTGCAGGGTCCGAGGTATTCGCACTGGATACGACACTAAT	GTATACTAGTCAATTAATGAGG	48	107.75
miRn3	GTCGTATCCAGTGCAGGGTCCGAGGTATTCGCACTGGATACGACGATGCC	GTATACTTTTCTGAAGCATTT	47	99.4
miRn4	GTCGTATCCAGTGCAGGGTCCGAGGTATTCGCACTGGATACGACGGTGCT	GTATACTTCTTGGAGGCATGA	55	105.04
precursor_393 (housekeeping)	GTCGTATCCAGTGCAGGGTCCGAGGTATTCGCACTGGATACGACTGGTGG	GTATACAAGGAATGAGATGAGCTA	48	105.76
			Universal Reverse Primer (chen et al., 2015):
			GTGCAGGGTCCGAGGT
Pirmers for target genes quantification
Gene name	Forward primer (5' to 3')	Reverse primer (5' to 3')	Tm °C	Efficiency
SPL2	ACAAGTTCGTGGGTTTCAGG	ATGAGACTGGCAAACCTTGG	58	66
SPL6	GTTGACGGCATGGAATTCATG	CCAGATTCTCCTTCACCCAAAG	54	108.7
SPL13	CTTCGAGTGCTGCATCTTTG	GGCCCTTGATTGTAACTTTTGAGG	50	99.8
β- actin (housekeeping)	CGGTATTGCAGACGGATGAGC	GGTACTGAGGGATGCAAGGATGG	58	95.4

## Sheet: Supplementary Table S9
Table S9 Cycle quantification value of miRNAs and target genes by qRT-PCR
Cqs of miRNAs ( 2014 season)
Name	T0									T1									T2
	R1			R2			R3			R1			R2			R3			R1			R2			R3
miR156e	21.79	21.89	22.04	22.19	22.07	22.05	22.31	22.26	21.96	21.08	21.17	21.1	20.24	20.34	20.57	21.12	20.76	20.43	21.41	21.56	21.17	21.86	21.82	22.36	21.96	22.51	22.67
miR166a	11.75	11.82	11.07	11.06	11.29	11.24	11.2	11.62	11.65	12.1	11.95	12.05	12.01	12.13	11.68	11.53	12.19	12.23	12.16	12.18	12.2	12.35	11.8	12.67	11.93	11.99	12.1
miR172c	19.52	19.33	19.13	19.1	19.28	19.32	20.12	19.9	20.31	20.25	19.95	19.98	19.37	19.58	19.93	20	20.4	20.33	20.95	20.89	21.03	21.31	21.11	21.66	20.99	20.5	21.41
miR391	20.8	20.76	20.54	20.86	20.9	20.89	21.05	21.14	21.01	19.97	19.97	20.04	20.02	20.35	20.33	20.04	19.97	20.13	19.74	19.92	19.92	20.06	20.14	20.57	20.98	20.97	21.08
miR482a	14.89	14.64	14.56	14.2	14.29	14.3	14.94	14.62	14.93	14.64	14.1	14.6	14.11	14.07	13.99	15.26	14.62	14.48	14.92	14.85	14.91	14.63	14.83	14.7	14.78	14.67	14.71
miR482c	19	18.74	18.52	18.5	18.46	18.39	18.79	18.74	19	18.26	17.78	17.74	18.08	18.13	17.96	17.71	18.18	18.11	17.95	18.06	17.92	18.45	18.05	18.34	17.89	17.87	18.03
miR535b	17.59	17.44	17.34	17.56	17.65	17.88	18.21	18.87	18.14	16.2	16.44	16.36	16.07	15.87	16.4	17.47	15.93	15.96	16.87	16.63	16.59	16.54	16.84	17.32	17.11	16.67	16.66
miR8182	18.08	17.93	17.96	17.65	17.9	17.9	17.76	18.45	17.82	16.68	16.83	16.91	16.95	16.86	16.51	18.11	17.22	16.98	17.76	17.68	17.99	17.16	17.67	17.6	17.56	17.44	17.47
miRn1	30.19	29.96	30.4	30.78	30.95	31.22	29.56	29.98	29.49	24.9	24.89	24.9	25.78	25.74	25.76	24.14	24.37	24.27	24.51	24.19	24.12	24.23	24.76	24.62	25.24	25.16	25.42
miRn2	26.63	26.7	25.96	26.45	26.94	26.91	28.44	26.6	26.47	26.64	26.85	27.24	28.28	29.11	29.39	26.9	27.18	27.05	27.83	28.65	28.07	28.3	28.65	28.58	28.17	28.14	28.17
miRn3	24.78	24.78	25	25.1	25.53	25.14	24.55	24.72	24.75	25.93	26.32	25.81	26.84	26.7	27.05	26.94	26.15	26.6	26.62	26.73	26.19	26.99	27.87	29.25	27.35	27.75	29.15
miRn4	22.69	22.51	22.52	22.89	22.95	22.8	23.25	23.58	23.6	21.02	20.98	21.06	21.44	21.1	21.59	22.47	21.88	21.49	22.14	21.74	22.06	21.99	21.92	22.75	21.86	21.91	21.95
precursor_393 (housekeeping)	19.79	19.35	19.43	19.56	19.57	19.25	19.38	19.88	20.28	20.49	20.46	19.95	19.82	19.95	19.52	20.01	19.77	19.84	20.77	20.8	20.39	20.38	20.04	20.95	21.38	21.18	21.35
Cqs of miRNAs ( 2016 season)
Name	T0									T1									T2
	R1			R2			R3			R1			R2			R3			R1			R2			R3
miR156e	28.49	28.56	28.55	30.35	29.36	30.31	27.78	28.38		27.12	26.06	27.65	27.81	28.27	28.02	25.19	25.31	24.84	28.87	28.77	27.79	29.52	29.51	29.57	27.45	27.44	27.65
miR172c	30.66	30.45	30.59	30.28	30.52	30.84	30.07	31.54	29.76	30.07	30.54	30	30.77	31.32	31.28	35.69	/	30.44	31.76	30.89	30.4	30.93	31.99	38.1	30.62	31.03	31.59
miR482c	23.8	23.45	23.13	23.65	23.99	23.66	23.2	23.03	22.95	23.17	23.7	23.6	23.35	23.5	23.35	22.53	22.8	22.33	22.09	22.01	22.04	23.04	23.27	23.77	22.75	22.55	22.36
miRn1	34.35	34.55	34.3	34.83	34.7	34.8	36.41	35.76	34.92	27.56	27.57	27.57	26.75	27.3	27.99	27.7	27.92	27.88	31.57	31.76	31.17	31.99	33.77	33.61	30.87	30.58	31.98
miRn2	31.79	32.66	32.59	32.01	32.49	32.44				31.72	32.52	32.7	32.75	31.96	32.72	31.41	31.32	30.77	36.98	34.98	35.38	35.32	/	/	32.93	32.93	33.12
miRn3	31.62	31.18	31.59	32.12	31.46	31.87	31.73	29.7	30.09	31.99	32.19	32.89	33.32	31.72	31.4	36.32	30.42	31.02	33.71	34.86	/	34.77	37.87	/	32.36	34.19	/
precursor_393 (housekeeping)	27.81	27.55	27.5	26.89	27.44	27.66	26.58	26.73	26.2	26.3	26.57	26.8	25.05	25.27	25.28	23.97	23.78	24.09	25.7	26.59	26.57	28.75	28.42	28.03	26.99	27.35	27.53
Cqs of target genes 2014 season
Name	T0									T1									T2
	R1			R2			R3			R1			R2			R3			R1			R2			R3
SPL2	20.48	20.38	20.3	20.38	20.32	20.28	20.13	20.21	20.16	20.34	20.43	20.4	20.28	20.21	20.28	20.5	20.54	20.54	20.23	20.31	20.33	20.22	20.28	20.2	20.09	20.16	20.11
SPL6	22.68	22.87	22.98	22.5	22.71	22.49	22.63	22.94	22.58	22.66	22.67	22.88	22.17	22.45	22.34	22.66	22.66	22.48	22.35	22.61	22.12	22.78	22.65	22.61	22.83	23.02	22.93
SPL13	27.48	23.72	25.07	24.8	25.6	23.44	25.33	24.42	23.51	25.44	25.61	25.99	25.52	28.41	26.96	26.8	28.22	25.28	27.21	29.09	25.64	25.89	25.03	26.54	26.3	25.09	26.05
β- actin	15.43	15.65	15.71	15.41	15.39	15.67	15.93	15.85	15.94	15.94	15.62	15.64	16.09	15.49	15.74	15.78	15.91	15.95	15.55	15.81	15.62	15.78	15.61	16.06	16.1	16.03	15.99
Cqs of target genes 2016 season
Name	T0									T1									T2
	R1			R2			R3			R1			R2			R3			R1			R2			R3
SPL2	/	/	/	19.73	19.59	19.49	19.04	19.18	19.23	22.34	22.34	22.38	21.82	21.81	21.57	21.92	21.66	21.59	20.67	20.43	20.53	19.42	19.51	19.36	19.74	19.83	19.79
SPL6	22.61	22.6	22.51	22.75	22.66	22.42	22.01	22.07	21.9	24.37	24.45	24.34	22.88	23.87	23.91	22.96	22.01	22.15	25.24	24.53	23.85	21.79	22.5	22.92	22.72	22.6	22.64
SPL13	24.78	24.39	24.87	24.87	24.01	23.73	22.01	22.07	21.9	24.37	24.45	24.34	23.88	23.87	23.91	23.96	24.01	24.15	25.24	24.53	23.85	24.79	23.5	23.92	22.72	22.6	22.64
β- actin	18.67	18.49	18.46	18.89	19.06	19.05	18.34	18.42	18.36	18.25	18.32	18.36	18.24	18.19	18.27	18.32	18.32	18.41	18.21	18.45	18.34	18.01	18.33	18.24	18.17	18.3	18.23
